# Supplementary material for: Genome Sequence of the Deltaproteobacterial Strain NaphS2 and Analysis of Differential Gene Expression during Anaerobic Growth on Naphthalene
Source: PLoS One. 2010 Nov 19;5(11):e14072. doi: 10.1371/journal.pone.0014072 (PMC2988823; doi:10.1371/journal.pone.0014072)
Supplement: Table S1 — Genes Upregulated During Growth on Naphthalene versus Growth on Benzoate. (0.08 MB XLS) [file pone.0014072.s001.xls]

## Sheet: Sheet1
Table S1. Genes Upregulated During Growth on Naphthalene versus Growth on Benzoate
ORF	Annotation	Gene Symbol	Fold Change
NPH_5473	Fe-hydrogenase, beta subunit		11.4934
NPH_5475	NADH oxidase		11.4934
NPH_2443	DNA-binding protein		11.4366
NPH_2178	hypothetical protein		9.19003
NPH_5253	conserved hypothetical protein		8.62978
NPH_2442	hypothetical protein		8.45496
NPH_5476	NADH oxidase		8.33945
NPH_2172	hypothetical protein		7.7639
NPH_2536	response regulator		6.57019
NPH_3654	hypothetical protein		6.40539
NPH_0084	HesB/yadR/yfhF family protein		6.36799
NPH_6663	NifU protein		5.78467
NPH_1751	Fe-hydrogenase, beta subunit		5.24064
NPH_5474	formate dehydrogenase, alpha subunit		4.96296
NPH_1406	conserved hypothetical protein		4.91306
NPH_5474	formate dehydrogenase, alpha subunit		4.91306
NPH_5477	phenylacetate-CoA ligase		4.74364
NPH_2174	conserved protein		4.68888
NPH_6530	seryl-tRNA synthetase, putative		4.6387
NPH_6664	MinD superfamily P-loop ATPase containing an inserted ferredoxin domain		4.58046
NPH_1752	formate dehydrogenase, alpha subunit		4.53663
NPH_6664	MinD superfamily P-loop ATPase containing an inserted ferredoxin domain		4.53663
NPH_2441	hypothetical protein		4.19848
NPH_1752	formate dehydrogenase, alpha subunit		4.19848
NPH_2177	thioredoxin		4.16893
NPH_5472	NADH-ubiquinone oxidoreductase 24 kda subunit		4.15227
NPH_2551	2-isopropylmalate synthase		3.96934
NPH_7165	heat shock protein, HSP20 family		3.68555
NPH_5848	hypothetical protein		3.57685
NPH_0845	probable sensor kinase SilS, putative		3.55012
NPH_7164	heat shock protein, HSP20 family		3.5462
NPH_0845	probable sensor kinase SilS, putative		3.5462
NPH_0845	probable sensor kinase SilS, putative		3.5462
NPH_5900	acyl-CoA dehydrogenase		3.50515
NPH_5901	3-oxoacyl-[acyl-carrier-protein] reductase		3.41072
NPH_2182	conserved protein		3.36173
NPH_5901	3-oxoacyl-[acyl-carrier-protein] reductase		3.36173
NPH_5886	putative transcription factor		3.34615
NPH_2182	conserved protein		3.34615
NPH_1358	sodium:sulfate symporter transmembrane region superfamily		3.33666
NPH_2181	phospholipid-hydroperoxide glutathione peroxidase		3.32396
NPH_1358	sodium:sulfate symporter transmembrane region superfamily		3.32396
NPH_5906	3-hydroxybutyryl-CoA dehydrogenase		3.30621
NPH_2093	formate dehydrogenase alpha chain		3.27124
NPH_6522	hypothetical protein		3.26978
NPH_2093	formate dehydrogenase alpha chain		3.26978
NPH_5897	3-hydroxyacyl-CoA dehydrogenase 2/ enoyl-CoA hydratase (EC 4.2.1.17) I 2		3.26701
NPH_5893	MaoC like domain, putative		3.22879
NPH_6661	conserved hypothetical protein		3.19624
NPH_3655	probable Fe-S oxidoreductase		3.17904
NPH_1750	NADH-ubiquinone oxidoreductase 24 kda subunit		3.1694
NPH_1407	related to methylamine utilization protein		3.14781
NPH_1360	hypothetical protein		3.09841
NPH_1357	sigma-54 dependent transcriptional regulator/response regulator		3.09078
NPH_5115	molybdate ABC transporter, periplasmic molybdate-binding protein		3.02364
NPH_1357	sigma-54 dependent transcriptional regulator/response regulator		3.02364
NPH_1357	sigma-54 dependent transcriptional regulator/response regulator		3.02364
NPH_6568	glycosyl transferase, group 1		3.0235
NPH_6529	S23 ribosomal protein		2.96753
NPH_6560	conserved hypothetical protein		2.96168
NPH_0703	cyclic nucleotide-binding domain protein		2.95849
NPH_2540	response regulator		2.9401
NPH_6799	conserved hypothetical protein		2.92257
NPH_2540	response regulator		2.92257
NPH_2545	putative hydrolase		2.90094
NPH_2544	response regulator receiver domain protein		2.89467
NPH_2541	response regulator		2.88639
NPH_4709	conserved hypothetical protein		2.82583
NPH_2541	response regulator		2.82583
NPH_2180	hypothetical protein		2.79067
NPH_6551	plasmid stabilization system		2.7838
NPH_6665	iron-sulfur cluster-binding/ATPase domain protein		2.77337
NPH_6551	plasmid stabilization system		2.77337
NPH_5850	hypothetical protein		2.76869
NPH_1696	putative regulatory protein, FmdB family		2.76082
NPH_6533	conserved domain protein		2.73796
NPH_2194	hypothetical protein		2.7343
NPH_5905	bacilysin biosynthesis oxidoreductase BacC		2.69624
NPH_4216	PIN domain, putative		2.67557
NPH_5905	bacilysin biosynthesis oxidoreductase BacC		2.67557
NPH_2693	uba/thif-type NAD/fad binding fold:moez/moeb		2.66652
NPH_5868	phosphoglycolate phosphatase		2.66519
NPH_2693	uba/thif-type NAD/fad binding fold:moez/moeb		2.66519
NPH_5916	TnpA, putative		2.63388
NPH_2095	hypothetical protein		2.62933
NPH_0669	hypothetical protein		2.62902
NPH_6358	hypothetical protein		2.60794
NPH_5889	benzoyl CoA reductase subunit	NcrB	2.58415
NPH_5911	ferredoxin		2.57016
NPH_6552	hypothetical protein		2.56373
NPH_1359	hypothetical protein		2.56231
NPH_5907	3-hydroxybutyryl-CoA dehydratase		2.55921
NPH_5661	hypothetical protein		2.51743
NPH_5896	3-hydroxybutyryl-CoA dehydrogenase		2.51635
NPH_3623	selenide, water dikinase		2.50572
NPH_3756	conserved hypothetical protein		2.48489
NPH_6780	hypothetical protein		2.43675
NPH_6604	DNA-binding protein		2.43106
NPH_5690	NifU protein		2.43
NPH_4603	outer membrane efflux protein		2.42737
NPH_3053	cell division protein FtsW		2.42632
NPH_3493	conserved domain protein		2.41753
NPH_3053	cell division protein FtsW		2.41753
NPH_5869	domain of unknown function protein		2.35715
NPH_6546	hypothetical protein		2.35467
NPH_6564	conserved hypothetical protein		2.3478
NPH_2186	cytochrome c family protein		2.33982
NPH_3925	RNase H		2.33644
NPH_5898	3-hydroxybutyryl-CoA dehydratase		2.33421
NPH_6549	conserved domain protein		2.32468
NPH_5875	ABC-2 type transporter superfamily		2.32037
NPH_1031	hypothetical protein		2.30178
NPH_5865	3-octaprenyl-4-hydroxybenzoate carboxy-lyase		2.30154
NPH_5903	conserved hypothetical protein		2.29964
NPH_4285	hypothetical protein		2.29604
NPH_7198	chaperonin GroL		2.28533
NPH_5904	conserved hypothetical protein		2.27775
NPH_4316	NifU protein		2.27714
NPH_1361	CBS domain protein/ACT domain protein		2.2744
NPH_5892	BzdV		2.25781
NPH_4800	receptor family ligand binding region		2.24905
NPH_5822	hypothetical protein		2.24896
NPH_4800	receptor family ligand binding region		2.24896
NPH_6539	anthranilate isomerase, putative		2.24522
NPH_5902	4-hydroxybutyrate coenzyme A transferase		2.24518
NPH_5888	benzoyl CoA reductase subunit	NcrC	2.24352
NPH_6548	conserved hypothetical protein		2.23306
NPH_0702	sensor protein ZraS		2.23223
NPH_3402	trigger factor		2.23151
NPH_3045	S-adenosyl-methyltransferase MraW		2.22275
NPH_3400	ATP-dependent Clp protease, ATP-binding subunit ClpX		2.21947
NPH_3564	peptidyl-prolyl cis-trans isomerase Cyp18		2.20604
NPH_3400	ATP-dependent Clp protease, ATP-binding subunit ClpX		2.20604
NPH_4604	transcriptional regulator, TetR family, putative		2.20276
NPH_1741	putative oxidoreductase protein		2.20248
NPH_6550	hypothetical protein		2.19368
NPH_1741	putative oxidoreductase protein		2.19368
NPH_5377	argininosuccinate lyase		2.18759
NPH_4360	ribosomal protein S16		2.18392
NPH_2768	hypothetical protein		2.18067
NPH_4317	conserved protein		2.17666
NPH_7263	hypothetical protein		2.17176
NPH_4317	conserved protein		2.17176
NPH_5912	metallo-beta-lactamase superfamily protein		2.17116
NPH_5890	benzoyl CoA reductase subunit	NcrA	2.17052
NPH_5864	hypothetical protein		2.16975
NPH_5870	putative protein		2.16102
NPH_5116	conserved hypothetical protein		2.14882
NPH_2730	hypothetical protein		2.14789
NPH_3050	chemotaxis protein CheY		2.14616
NPH_6429	transcriptional regulator, TetR family, putative		2.14105
NPH_5849	universally conserved ATP-binding protein		2.14003
NPH_5754	GatB/Yqey family protein		2.13321
NPH_3507	ATP-dependent protease La		2.12615
NPH_2546	ketol-acid reductoisomerase		2.12486
NPH_1356	sigma-54 dependent transcriptional regulator/response regulator		2.12361
NPH_1026	antitoxin of toxin-antitoxin system Phd		2.12245
NPH_1356	sigma-54 dependent transcriptional regulator/response regulator		2.12245
NPH_1356	sigma-54 dependent transcriptional regulator/response regulator		2.12245
NPH_5894	(R)-specific enoyl-CoA hydratase		2.10626
NPH_5862	hypothetical protein		2.10513
NPH_6538	conserved hypothetical protein		2.10262
NPH_1695	hypothetical protein		2.09348
NPH_1780	hypothetical protein		2.09316
NPH_6536	conserved domain protein		2.09274
NPH_0701	sigma-54 dependent DNA-binding response regulator		2.08045
NPH_0668	plasmid maintenance system antidote protein		2.07653
NPH_0701	sigma-54 dependent DNA-binding response regulator		2.07653
NPH_0701	sigma-54 dependent DNA-binding response regulator		2.07653
NPH_4289	threonine synthase		2.07255
NPH_5874	ABC-type multidrug transport system, ATPase component		2.07046
NPH_5231	ATPase associated with various cellular activities, AAA_5		2.06783
NPH_5874	ABC-type multidrug transport system, ATPase component		2.06783
NPH_5871	hypothetical protein		2.06643
NPH_4355	ribosomal protein L19		2.06166
NPH_0682	sulfite reductase, assimilatory-type		2.06016
NPH_6191	putative PadR-family transcriptional regulator		2.05959
NPH_2550	3-isopropylmalate dehydratase, large subunit		2.05305
NPH_2094	hypothetical protein		2.05137
NPH_3043	MraZ protein		2.04778
NPH_2729	conserved hypothetical protein		2.04421
NPH_0670	conserved hypothetical protein		2.04359
NPH_6553	hypothetical protein		2.04131
NPH_2558	hypothetical protein		2.03992
NPH_6115	molybdate ABC transporter, permease protein		2.03221
NPH_2018	hypothetical protein		2.03023
NPH_2931	ribosomal protein L22		2.02975
NPH_3410	hypothetical protein		2.02944
NPH_4361	signal recognition particle protein		2.02358
NPH_5856	hypothetical protein		2.01997
NPH_0846	universal stress protein family		2.01812
NPH_3238	hypothetical protein		2.01743
NPH_4749	HflC protein		2.01574
NPH_0710	chaperonin GroS		2.01151
NPH_4749	HflC protein		2.01151
NPH_6302	NifU protein		2.00742
NPH_5891	benzoyl CoA reductase subunit	NcrD	2.00228
NPH_2905	2-isopropylmalate synthase/homocitrate synthase family protein		1.99358
NPH_2092	formate dehydrogenase alpha chain		1.9929
NPH_1622	NADH oxidase		1.99201
NPH_2092	formate dehydrogenase alpha chain		1.99201
NPH_6673	membrane protein, putative		1.98973
NPH_4261	hypothetical protein		1.98123
NPH_6440	hypothetical protein		1.97546
NPH_0709	NAD-dependent deacetylase		1.97163
NPH_6847	conserved hypothetical protein		1.97068
NPH_1101	GAF domain protein		1.96698
NPH_5876	hypothetical protein		1.96585
NPH_5909	3-ketoacyl-CoA thiolase		1.96548
NPH_1355	sensor histidine kinase		1.96359
NPH_2587	NAD-dependent deacetylase		1.96213
NPH_1355	sensor histidine kinase		1.96213
NPH_3401	ATP-dependent Clp protease, proteolytic subunit ClpP		1.96084
NPH_4127	conserved hypothetical protein		1.94804
NPH_6557	hypothetical protein		1.94549
NPH_2539	sensor histidine kinase/response regulator		1.94523
NPH_6662	dinitrogenase iron-molybdenum cofactor domain protein		1.94312
NPH_2539	sensor histidine kinase/response regulator		1.94312
NPH_2988	NADH oxidase		1.9399
NPH_4286	conserved domain protein		1.93346
NPH_2588	hypothetical protein		1.93213
NPH_4662	hypothetical protein		1.93134
NPH_4290	conserved hypothetical protein		1.92587
NPH_4782	Bvg accessory factor		1.92354
NPH_2037	cell cycle regulation histidine triad (HIT) protein		1.9144
NPH_3380	ATP-dependent Clp protease ATP-binding subunit ClpX		1.91279
NPH_2557	hypothetical protein		1.91212
NPH_6301	hypothetical protein		1.91119
NPH_0666	ferritin		1.90806
NPH_5367	lytic transglycosylase, catalytic		1.90721
NPH_2923	ribosomal protein S8		1.90639
NPH_4359	conserved domain protein		1.90445
NPH_5420	hypothetical protein		1.90388
NPH_0893	ribonuclease III		1.8947
NPH_1567	hypothetical protein		1.89384
NPH_6547	conserved hypothetical protein		1.89281
NPH_3061	metallo-beta-lactamase family protein		1.88959
NPH_6586	undecaprenylphosphate glucosephosphotransferase WchA		1.88513
NPH_3198	alcohol dehydrogenase, putative		1.8842
NPH_5069	Low molecular weight phosphotyrosine protein phosphatase		1.8805
NPH_3198	alcohol dehydrogenase, putative		1.8805
NPH_7199	chaperonin GroS		1.87281
NPH_5887	3-hydroxybutyryl-CoA dehydratase		1.86929
NPH_4884	geranylgeranyl bacteriochlorophyll reductase		1.868
NPH_0608	conserved hypothetical protein		1.86591
NPH_4884	geranylgeranyl bacteriochlorophyll reductase		1.86591
NPH_1324	hypothetical protein		1.86569
NPH_3339	copper-translocating P-type ATPase		1.86554
NPH_5071	glutaredoxin		1.86328
NPH_3339	copper-translocating P-type ATPase		1.86328
NPH_4513	hypothetical protein		1.85943
NPH_4780	cell division protein FtsH		1.85749
NPH_2183	cation efflux system protein, putative		1.85572
NPH_3735	selenocysteine-containing anaerobic dehydrogenase		1.8459
NPH_3882	sigma-54-dependent transcriptional regulator		1.84289
NPH_3735	selenocysteine-containing anaerobic dehydrogenase		1.84289
NPH_6784	heme biosynthesis protein		1.84085
NPH_3968	conserved hypothetical protein		1.83936
NPH_5877	isopentenyl-diphosphate delta-isomerase, type 2		1.83286
NPH_1566	conserved hypothetical protein		1.83099
NPH_6598	hypothetical protein		1.83063
NPH_6526	hypothetical protein		1.82805
NPH_6561	conserved hypothetical protein		1.82803
NPH_3509	putative universal stress protein UspA		1.82774
NPH_2179	hypothetical protein		1.82635
NPH_6535	hypothetical protein		1.82392
NPH_3440	hypothetical protein		1.82267
NPH_2286	two-component response regulator CheY subfamily		1.81677
NPH_4633	conserved hypothetical protein		1.81644
NPH_2286	two-component response regulator CheY subfamily		1.81644
NPH_6341	hypothetical protein		1.81633
NPH_6567	polysaccharide biosynthesis protein		1.81366
NPH_7271	hypothetical protein		1.81241
NPH_3067	iron compound ABC transporter, permease protein		1.80772
NPH_0788	conserved hypothetical protein		1.80429
NPH_3067	iron compound ABC transporter, permease protein		1.80429
NPH_3067	iron compound ABC transporter, permease protein		1.80429
NPH_3845	pantetheine-phosphate adenylyltransferase		1.79956
NPH_0114	oxygen-independent coproporphyrinogen III oxidase		1.79816
NPH_4599	hypothetical protein		1.79669
NPH_5486	N6-adenine-specific DNA methylase		1.79583
NPH_5899	amidohydrolase family		1.79362
NPH_2918	50S ribosomal protein L15		1.79354
NPH_2928	ribosomal protein L29		1.79343
NPH_3840	ribosomal protein L20		1.79338
NPH_3399	ATP-dependent protease La		1.79235
NPH_2543	sigma-54 dependent transcriptional regulator/response regulator		1.78584
NPH_5867	hypothetical protein		1.78337
NPH_2543	sigma-54 dependent transcriptional regulator/response regulator		1.78337
NPH_2543	sigma-54 dependent transcriptional regulator/response regulator		1.78337
NPH_4162	hypothetical protein		1.78054
NPH_6596	hypothetical protein		1.78029
NPH_3058	cell division protein FtsA		1.78015
NPH_5099	protein of unknown function DUF86		1.77701
NPH_0030	hypothetical protein		1.77695
NPH_6064	enoyl-CoA hydratase/isomerase family protein		1.77531
NPH_2548	acetolactate synthase, large subunit, biosynthetic type		1.77496
NPH_3199	response regulator receiver domain protein		1.7715
NPH_6594	excinuclease ABC, C subunit, N-terminal		1.76929
NPH_6584	erythromycin biosynthesis sensory transduction protein eryC1		1.76819
NPH_6849	flavin reductase domain protein, putative		1.76651
NPH_2096	hypothetical protein		1.76514
NPH_2586	hypothetical protein		1.7651
NPH_2925	50S ribosomal protein L5		1.76434
NPH_3047	penicillin-binding protein, transpeptidase		1.75678
NPH_6982	hypothetical protein		1.75624
NPH_5650	transcription termination/antitermination factor NusG		1.75601
NPH_1327	peptide ABC transporter, permease protein		1.75577
NPH_7264	type I antifreeze protein		1.75173
NPH_6591	hypothetical protein		1.75071
NPH_5073	conserved protein		1.74951
NPH_4735	AcrB/AcrD/AcrF family protein		1.74661
NPH_5073	conserved protein		1.74661
NPH_2929	ribosomal protein L16		1.74427
NPH_4735	AcrB/AcrD/AcrF family protein		1.74427
NPH_0337	hypothetical protein		1.74385
NPH_6983	conserved hypothetical protein		1.74338
NPH_4354	ribonuclease HII		1.74316
NPH_6386	secretion protein HlyD		1.74086
NPH_2561	conserved hypothetical protein		1.74009
NPH_6612	related to UDP-galactose-lipid carrier transferase		1.73985
NPH_2057	hypothetical protein		1.73636
NPH_4247	conserved hypothetical protein		1.73538
NPH_0426	hypothetical protein		1.7349
NPH_0125	hypothetical protein		1.73207
NPH_3563	protein Rrf2		1.73192
NPH_4827	hypothetical protein		1.72709
NPH_4284	hypothetical protein		1.72385
NPH_4783	muramoyltetrapeptide carboxypeptidase		1.72288
NPH_0415	hypothetical protein		1.72185
NPH_6082	transcriptional regulator/antitoxin, MazE		1.72017
NPH_2058	hypothetical protein		1.71935
NPH_3432	ABC transporter ATP-binding protein		1.71689
NPH_5858	ParA family protein		1.71622
NPH_2563	hypothetical protein		1.71422
NPH_2589	hypothetical protein		1.71268
NPH_4797	co-chaperone GrpE		1.71038
NPH_3839	ribosomal protein L35		1.70778
NPH_5484	hypothetical protein		1.70746
NPH_2926	ribosomal protein L24		1.70642
NPH_5861	3-octaprenyl-4-hydroxybenzoate carboxy-lyase subfamily		1.7063
NPH_6175	fumarylacetoacetate hydrolase family protein		1.70603
NPH_5861	3-octaprenyl-4-hydroxybenzoate carboxy-lyase subfamily		1.70603
NPH_5058	universal stress protein family		1.70583
NPH_6374	glyoxalase family protein		1.69984
NPH_2032	ecotin, serine protease inhibitor		1.69964
NPH_5191	hypothetical protein		1.69869
NPH_1166	conserved hypothetical protein		1.6962
NPH_4357	tRNA (guanine-N1)-methyltransferase		1.69375
NPH_4723	tyrosine recombinase XerC		1.69368
NPH_6713	conserved hypothetical protein		1.69202
NPH_4911	transcriptional regulator, XRE family, putative		1.69136
NPH_6444	putative hypoxanthine oxidase XdhD		1.6882
NPH_6159	(beta)-carbonic anhydrase		1.68749
NPH_5753	DNA primase		1.68017
NPH_5814	response regulator/ggdef domain protein		1.67841
NPH_4263	response regulator		1.67796
NPH_5814	response regulator/ggdef domain protein		1.67796
NPH_3734	hypothetical protein		1.67756
NPH_4263	response regulator		1.67756
NPH_3338	conserved domain protein		1.67512
NPH_4077	conserved hypothetical protein		1.67322
NPH_3206	UspA		1.6718
NPH_7265	conserved hypothetical protein		1.67176
NPH_3932	potassium uptake protein, TrkA family		1.67163
NPH_4569	CBS domain pair, putative		1.67028
NPH_2921	ribosomal protein L18		1.66957
NPH_6793	putative glycerol dehydrogenase		1.66925
NPH_5575	CoB--CoM heterodisulfide reductase iron-sulfur subunit A 2		1.66772
NPH_3467	conserved hypothetical protein		1.66717
NPH_3508	GAF		1.667
NPH_3046	conserved hypothetical protein		1.66427
NPH_5427	hypothetical protein		1.66424
NPH_2901	acyl-CoA dehydrogenase, medium-chain specific		1.66388
NPH_1713	Fe-S oxidoreductase		1.65996
NPH_0142	hypothetical protein		1.65946
NPH_1713	Fe-S oxidoreductase		1.65946
NPH_7243	manganese-dependent transcription regulator		1.65886
NPH_0877	circadian phase modifier CpmA		1.65818
NPH_6019	carbohydrate kinase, PfkB family		1.65603
NPH_5694	two-component hybrid sensor and regulator		1.6556
NPH_6559	conserved hypothetical protein		1.65334
NPH_3066	CbiK protein		1.65298
NPH_5908	acyl-CoA dehydrogenase, C-terminal:Acyl-CoA dehydrogenase, central region		1.65156
NPH_0379	phosphoadenosine phosphosulfate reductase family, putative		1.64968
NPH_2198	conserved protein		1.64914
NPH_3185	hypothetical protein		1.64715
NPH_2198	conserved protein		1.64715
NPH_6821	aconitate hydratase 1		1.64498
NPH_4696	(R)-benzylsuccinyl-CoA dehydrogenase	BnsG	1.64421
NPH_4299	conserved hypothetical protein		1.63946
NPH_4696	(R)-benzylsuccinyl-CoA dehydrogenase		1.63946
NPH_0194	hypothetical protein		1.63881
NPH_5855	alpha subunit of phenylphosphate carboxylase		1.63721
NPH_3202	conserved hypothetical protein		1.63597
NPH_5855	alpha subunit of phenylphosphate carboxylase		1.63597
NPH_5855	alpha subunit of phenylphosphate carboxylase		1.63597
NPH_6303	ParA family protein		1.6299
NPH_1149	virulence associated protein C, putative		1.62759
NPH_1148	hypothetical protein		1.62537
NPH_1605	pyridine nucleotide-disulphide oxidoreductase, dimerisation domain protein		1.62423
NPH_5074	thioredoxin		1.62418
NPH_4657	conserved hypothetical protein		1.62311
NPH_2452	putative two-component system response regulator		1.62191
NPH_4798	chaperone protein DnaK		1.62129
NPH_4435	initiation factor 2		1.6154
NPH_6583	hypothetical protein		1.61114
NPH_3124	hydrolase		1.60915
NPH_1141	SpoVT / AbrB like domain protein		1.60908
NPH_3124	hydrolase		1.60908
NPH_4568	metal dependent phosphohydrolase		1.60805
NPH_7246	indolepyruvate oxidoreductase subunit IorA		1.6048
NPH_1709	glyceraldehyde-3-phosphate dehydrogenase		1.60411
NPH_1723	ABC transporter, ATP-binding protein		1.60341
NPH_5385	conserved hypothetical protein		1.60313
NPH_5314	conserved hypothetical protein		1.60016
NPH_2910	ribosomal protein L17		1.59999
NPH_4356	tRNA (Guanine-N(1)-)-methyltransferase		1.59711
NPH_2993	hypothetical protein		1.59676
NPH_4789	sigma 70 family protein		1.59251
NPH_7120	conserved domain protein		1.59115
NPH_4641	hypothetical protein		1.58921
NPH_5645	ribosomal protein L7/L12		1.5888
NPH_7266	malonyl CoA-acyl carrier protein transacylase		1.58868
NPH_6678	AcrB/AcrD/AcrF family protein		1.58851
NPH_0672	protein of unknown function		1.58818
NPH_6678	AcrB/AcrD/AcrF family protein		1.58818
NPH_4278	hypothetical protein		1.58525
NPH_5482	biotin-[acetyl-CoA-carboxylase] ligase		1.58412
NPH_2689	carbon-monoxide dehydrogenase, catalytic subunit		1.58324
NPH_6200	conserved hypothetical protein		1.58296
NPH_1035	putative transcription factor		1.58276
NPH_3002	cytochrome c family protein		1.58275
NPH_2821	ribosomal protein L27		1.58228
NPH_5576	F420-non-reducing hydrogenase vhc iron-sulfur subunit D		1.58018
NPH_5422	conserved domain protein		1.57868
NPH_6601	conserved hypothetical protein		1.57868
NPH_0742	conserved hypothetical protein		1.57675
NPH_4315	conserved hypothetical protein		1.5762
NPH_4003	glycosyl transferase, group 2 family protein		1.57239
NPH_2401	rod shape-determining protein homolog		1.57176
NPH_3730	PEP-utilizing enzyme, mobile domain protein		1.57044
NPH_5857	ParA type ATPase		1.57014
NPH_6238	butyrate kinase		1.56995
NPH_1721	conserved hypothetical protein		1.56855
NPH_1565	hypothetical protein		1.56802
NPH_0947	conserved hypothetical protein		1.56687
NPH_0995	conserved Archaeal protein		1.56648
NPH_6937	rod shape-determining protein MreC		1.5664
NPH_0995	conserved Archaeal protein		1.5664
NPH_1142	conserved domain protein		1.56472
NPH_4358	16S rRNA processing protein RimM		1.56299
NPH_5678	aspartate-semialdehyde dehydrogenase		1.56261
NPH_6947	conserved hypothetical protein		1.56168
NPH_3228	elongation factor Tu		1.56058
NPH_2423	heat shock protein Hsp20		1.56045
NPH_7218	response regulator		1.55942
NPH_1650	conserved hypothetical protein		1.5573
NPH_7218	response regulator		1.5573
NPH_1799	conserved hypothetical protein		1.55699
NPH_2675	2-oxoacid dehydrogenase E1 component, beta subunit		1.55642
NPH_0606	hypothetical protein		1.55302
NPH_3736	oxidoreductase molybdopterin binding domain protein		1.55174
NPH_5528	hydrolase, carbon-nitrogen family		1.5496
NPH_5525	3-oxoacyl-[acyl-carrier-protein] synthase III		1.54452
NPH_6946	CBS domain containing membrane protein		1.54388
NPH_4677	hypothetical protein		1.54384
NPH_1246	tRNA-specific adenosine deaminase		1.54331
NPH_3821	NADH pyrophosphatase		1.54289
NPH_1246	tRNA-specific adenosine deaminase		1.54289
NPH_1793	alanyl-tRNA synthetase		1.54174
NPH_3821	NADH pyrophosphatase		1.54174
NPH_6198	hypothetical protein		1.54174
NPH_5646	ribosomal protein L10		1.53817
NPH_3733	BzdT		1.53548
NPH_6909	activator of 2-hydroxyisocaproyl-CoA dehydratase		1.53516
NPH_0974	conserved hypothetical protein		1.53499
NPH_6909	activator of 2-hydroxyisocaproyl-CoA dehydratase		1.53499
NPH_2813	3'-5' exoribonuclease YhaM		1.53397
NPH_6194	XdhC/CoxI family protein		1.53372
NPH_1051	hypothetical protein		1.53248
NPH_2494	rubrerythrin		1.53137
NPH_5578	CoB--CoM heterodisulfide reductase iron-sulfur subunit A 2		1.52686
NPH_2822	ribosomal protein L21		1.52627
NPH_2044	hypothetical protein		1.52381
NPH_5236	conserved domain protein		1.52288
NPH_4912	conserved region in glutamate synthase family		1.52203
NPH_1782	hypothetical protein		1.52143
NPH_2218	glycogen phosphorylase		1.52064
NPH_3020	hypothetical protein		1.51903
NPH_4666	conserved domain protein		1.51753
