# Supplementary material for: Genome Sequence of the Deltaproteobacterial Strain NaphS2 and Analysis of Differential Gene Expression during Anaerobic Growth on Naphthalene
Source: PLoS One. 2010 Nov 19;5(11):e14072. doi: 10.1371/journal.pone.0014072 (PMC2988823; doi:10.1371/journal.pone.0014072)
Supplement: Table S2 — The best two BLAST hits of some NaphS2 genes. Blastp results, excluding hits with unknown strain information. (0.04 MB XLS) [file pone.0014072.s002.xls]

## Sheet: Sheet1
Table S2. The best two BLAST hits of NaphS2 Nms, Bns, and Ncr genes
Blastp results, excluding hits with unknown strain information.
gene	protein	BBH organism	annotation	Locus	% similarity	% identity
NmsA	NPH_4689	NaphS2	alpha-subunit of naphtylmethylsuccinate synthase	CAO72219	100	100
		NaphS6	alpha-subunit of naphtylmethylsuccinate synthase	CAO72222	98	96
		N47	putative naphthyl-2-methyl-succinate synthase alpha subunit	ADB04297	96	91
NmsC	NPH_4690	N47	putative naphthyl-2-methyl-succinate synthase gamma subunit	ADB04298	91	81
		Aromatoleum aromaticum	gamma-subunit of benzylsuccinate synthase	YP_158059	78	61
NmsD	NPH_1771	N47	putative naphthyl-2-methyl-succinate synthase activating enzyme	ADB04295	85	78
		Azoarcus sp. HxN1	1-methyl alkyl succinate synthase activase	CAO03077	52	32
BnsA	NPH_3267	Geobacter metallireducens	hypothetical protein	Gmet_1528	82	66
		Geobacter sp. FRC-32	protein of unknown function DUF35	Geob_2427	81	65
		N47	putative naphthyl-2-oxomethyl-succinyl-CoA thiolase subunit	ADB04310	85	72
BnsB	NPH_3268	N47	putative naphthyl-2-oxomethyl-succinyl-CoA thiolase subunit	ADB04309	95	87
		Geobacter sp. FRC-32	Propanoyl-CoA C-acyltransferase	Geob_2428	88	76
BnsC	NPH_4700	N47	putative naphthyl-2-hydroxymethyl-succinyl-CoA dehydrogenase	ADB04308	89	77
		Geobacter sp. FRC-32	short-chain dehydrogenase/reductase SDR	Geob_2429	65	44
BnsD	NPH_4699	N47	putative naphthyl-2-hydroxymethyl-succinyl-CoA dehydrogenase subunit	ADB04307	93	82
		Geobacter sp. FRC-32	short-chain dehydrogenase/reductase SDR	Geob_2430	87	73
BnsE	NPH_4698	N47	putative naphthyl-2-methyl-succinate CoA transferase subunit	ADB04306	87	78
		Geobacter metallireducens GS-15	L-carnitine dehydratase/bile acid-inducible protein F	Gmet_1521	85	71
BnsF	NPH_4697	N47	putative naphthyl-2-methyl-succinate CoA transferase subunit	ADB04305	91	84
		Geobacter metallireducens GS-15	L-carnitine dehydratase/bile acid-inducible protein F	Gmet_1522	86	75
BnsG	NPH_4696	N47	putative naphthyl-2-methyl-succinyl-CoA dehydrogenase	ADB04304	95	90
		Geobacter sp. FRC-32	acyl-CoA dehydrogenase domain protein	Geob_2422	91	84
BnsH	NPH_4695	N47	putative naphthyl-2-hydroxymethyl-succinyl-CoA hydratase	ADB04303	93	85
		Aromatoleum aromaticum EbN1	putative E-phenylitaconyl-CoA hydratase	c2A309	88	80
NcrC	NPH_5888	Azoarcus sp. CIB	bzdN; benzoyl-CoA reductase gamma subunit	AAQ08806	67	51
		Azoarcus evansii	benzoyl CoA reductase subunit	AD21628	67	50
		N47	putative 2-naphthoyl-CoA reductase gamma subunit	ADB04315	68	48
NcrB	NPH_5889	N47	putative 2-naphthoyl-CoA reductase beta subunit	ADB04316	64	46
		Aromatoleum aromaticum EbN1	benzoyl CoA reductase subunit	ebA5284	60	43
NcrA	NPH_5890	N47	putative 2-naphthoyl-CoA reductase alpha subunit	ADB04317	71	53
		Azoarcus evansii	benzoyl CoA reductase subunit	CAD21630	67	48
NcrD	NPH_5891	N47	putative 2-naphthoyl-CoA reductase delta subunit	ADB04318	77	63
			Azoarcus toluclasticus	putative 2-naphthoyl-CoA reductase delta subunit	AAX84153	79	60
