# Supplementary material for: Genome Sequence of the Deltaproteobacterial Strain NaphS2 and Analysis of Differential Gene Expression during Anaerobic Growth on Naphthalene
Source: PLoS One. 2010 Nov 19;5(11):e14072. doi: 10.1371/journal.pone.0014072 (PMC2988823; doi:10.1371/journal.pone.0014072)
Supplement: Table S3 — Genes Upregulated During Growth on Benzoate versus Growth on Pyruvate. (0.08 MB XLS) [file pone.0014072.s003.xls]

## Sheet: Sheet1
Table S3. Genes Upregulated During Growth on Benzoate versus Growth on Pyruvate
ORF Number	Annotation	Gene Symbol	Fold Change
NPH_1944	sigma-54-dependent transcriptional regulator		11.0456
NPH_3075	hypothetical protein		7.96502
NPH_2423	heat shock protein Hsp20		6.94609
NPH_1945	receptor family ligand binding region		6.42838
NPH_7235	carbohydrate-selective porin, OprB family		5.95174
NPH_1949	high-affinity amino acid ABC transporter, ATP-binding protein		5.30125
NPH_2418	acetyl-CoA synthetase		5.21965
NPH_2409	hypothetical protein		5.19964
NPH_0710	chaperonin GroS		5.10328
NPH_1952	nitroreductase family protein		4.68279
NPH_4317	conserved protein		4.50548
NPH_4317	conserved protein		4.50548
NPH_1948	ABC-type branched-chain amino acid transport systems, ATPase component		4.36333
NPH_2533	hypothetical protein		4.32771
NPH_2198	conserved protein		4.28296
NPH_2478	hypothetical protein		4.23312
NPH_2416	response regulator receiver domain protein		4.07596
NPH_0596	radical SAM domain protein		4.05665
NPH_2223	carbon monoxide dehydrogenase/acetyl CoA synthase alpha subunit		4.04639
NPH_1947	high-affinity branched-chain amino acid ABC transporter, permease protein, putative		4.03575
NPH_2536	response regulator		3.98382
NPH_1500	hypothetical protein		3.98083
NPH_6664	MinD superfamily P-loop ATPase containing an inserted ferredoxin domain		3.91038
NPH_1818	adenylylsulfate reductase, beta subunit		3.81964
NPH_2412	conserved hypothetical protein		3.80239
NPH_0709	NAD-dependent deacetylase		3.71109
NPH_1946	branched-chain amino acid ABC transporter, permease protein		3.70605
NPH_2172	hypothetical protein		3.67984
NPH_5661	hypothetical protein		3.6537
NPH_3506	putative serine protein kinase, PrkA		3.5978
NPH_2411	conserved hypothetical protein		3.5577
NPH_1951	two component heavy metal response transcriptional regulator, winged helix family, putative		3.53164
NPH_0701	sigma-54 dependent DNA-binding response regulator		3.43712
NPH_2410	ErfK/YbiS/YcfS/YnhG		3.42971
NPH_6302	NifU protein		3.42667
NPH_7070	formate--tetrahydrofolate ligase		3.41157
NPH_6663	NifU protein		3.29093
NPH_6303	ParA family protein		3.23039
NPH_0703	cyclic nucleotide-binding domain protein		3.20595
NPH_1216	hypothetical protein		3.16132
NPH_2301	hypothetical protein		3.12413
NPH_1950	long-chain-fatty-acid--CoA ligase		3.08713
NPH_1819	adenylylsulfate reductase, alpha subunit		3.08584
NPH_1823	CoB--CoM heterodisulfide reductase subunit B		3.03139
NPH_2657	conserved hypothetical protein		3.01849
NPH_4316	NifU protein		3.0122
NPH_7174	CoB--CoM heterodisulfide reductase iron-sulfur subunit A 2	BamE	2.9685
NPH_2222	acetyl-CoA decarbonylase/synthase complex gamma subunit		2.96342
NPH_1776	conserved hypothetical protein		2.9328
NPH_2221	5-methyltetrahydrofolate corrinoid/iron sulfur protein methyltransferase		2.93232
NPH_2174	conserved protein		2.89861
NPH_2224	carbon-monoxide dehydrogenase, catalytic subunit		2.85491
NPH_7165	heat shock protein, HSP20 family		2.83363
NPH_4261	hypothetical protein		2.83187
NPH_1357	sigma-54 dependent transcriptional regulator/response regulator		2.83148
NPH_5216	conserved hypothetical protein		2.82348
NPH_6856	putative dehydrogenase		2.80746
NPH_3074	receptor, putative		2.80176
NPH_2658	methylenetetrahydrofolate reductase family protein		2.77165
NPH_3795	nitrogen regulatory protein P-II		2.75547
NPH_3611	acetyl-CoA acetyltransferase		2.70546
NPH_2560	corrinoid/iron-sulfur protein, small subunit		2.69266
NPH_6051	chorismate synthase		2.6523
NPH_2503	electron transfer flavoprotein		2.63587
NPH_3722	iron-sulphur-binding reductase		2.63557
NPH_6780	hypothetical protein		2.62673
NPH_6167	CoB--CoM heterodisulfide reductase iron-sulfur subunit A		2.62449
NPH_5297	hypothetical protein		2.62399
NPH_4531	N-(5'phosphoribosyl)anthranilate isomerase		2.62117
NPH_3568	indolepyruvate oxidoreductase subunit IorA		2.60302
NPH_6359	CoB--CoM heterodisulfide reductase iron-sulfur subunit A 2		2.58517
NPH_3720	electron transfer flavoprotein, subunit alpha		2.56989
NPH_2419	heme biosynthesis protein, putative		2.55506
NPH_5500	sulfate adenylyltransferase		2.54926
NPH_5806	phosphate-selective porin O and P		2.53662
NPH_5405	BzdY		2.53222
NPH_3067	iron compound ABC transporter, permease protein		2.52823
NPH_5236	conserved domain protein		2.52053
NPH_4596	transcriptional regulator, Fis family		2.51601
NPH_4530	indole-3-glycerol phosphate synthase		2.4726
NPH_0439	putative TonB-dependent receptor		2.47084
NPH_1820	CoB--CoM heterodisulfide reductase iron-sulfur subunit A 2		2.45653
NPH_1821	heterodisulfide reductase, subunit A/methylviologen reducing hydrogenase, subunit delta		2.45258
NPH_6052	shikimate kinase		2.4446
NPH_6506	indolepyruvate oxidoreductase subunit IorB		2.43248
NPH_7153	hypothetical protein		2.41931
NPH_4528	para-aminobenzoate/anthranilate synthase glutamine amidotransferasecomponent II		2.4185
NPH_1412	3-hydroxyacyl-CoA dehydrogenase/enoyl-CoA hydratase/isomerase family protein		2.41733
NPH_2504	electron transfer flavoprotein, alpha subunit		2.41709
NPH_3596	peptidyl-tRNA hydrolase		2.40186
NPH_0436	hypothetical protein		2.399
NPH_3336	nitrogen regulatory protein P-II		2.39316
NPH_3508	GAF		2.38398
NPH_4072	conserved domain protein		2.38202
NPH_3721	electron transfer flavoprotein beta-subunit		2.37729
NPH_4816	peptidase S41A, C-terminal protease		2.37461
NPH_3723	putative TetR-family transcriptional regulator		2.36119
NPH_4695	3-hydroxybutyryl-CoA dehydratase	BnsH	2.35508
NPH_3719	acyl-CoA dehydrogenase 6		2.3474
NPH_6341	hypothetical protein		2.34601
NPH_6590	hypothetical protein		2.34467
NPH_4033	hypothetical protein		2.33064
NPH_2502	transcriptional regulator		2.32984
NPH_0213	hypothetical protein		2.32725
NPH_4693	electron transfer flavoprotein, alpha subunit		2.32478
NPH_7233	MinC, putative		2.30393
NPH_1650	conserved hypothetical protein		2.28646
NPH_4533	tryptophan synthase, alpha subunit		2.27417
NPH_6513	methenyltetrahydrofolate cyclohydrolase		2.2605
NPH_3736	oxidoreductase molybdopterin binding domain protein		2.25806
NPH_6475	hypothetical protein		2.2547
NPH_2530	conserved domain protein		2.23774
NPH_3002	cytochrome c family protein		2.23297
NPH_3171	hypothetical protein		2.22901
NPH_6665	iron-sulfur cluster-binding/ATPase domain protein		2.2239
NPH_4077	conserved hypothetical protein		2.21241
NPH_3509	putative universal stress protein UspA		2.19329
NPH_4690	conserved domain protein	NmsC	2.1791
NPH_5423	oxidoreductase		2.17564
NPH_3081	hypothetical protein		2.17541
NPH_3403	hypothetical protein		2.1653
NPH_1919	aspartate aminotransferase		2.16129
NPH_2541	response regulator		2.15345
NPH_7198	chaperonin GroL		2.15296
NPH_2687	hypothetical protein		2.15152
NPH_0607	hypothetical protein		2.14512
NPH_1456	conserved hypothetical protein		2.13878
NPH_3717	hypothetical protein		2.12642
NPH_5191	hypothetical protein		2.12306
NPH_5569	formate dehydrogenase alpha chain		2.11418
NPH_2299	2-polyprenylphenol 6-hydroxylase		2.11284
NPH_4937	hypothetical protein		2.10927
NPH_4289	threonine synthase		2.10611
NPH_2655	CoB--CoM heterodisulfide reductase iron-sulfur subunit A		2.10307
NPH_3545	YbaK/ebsC protein		2.09829
NPH_1822	heterodisulfide reductase subunit C		2.09649
NPH_4185	hypothetical protein		2.08936
NPH_3493	conserved domain protein		2.08811
NPH_7215	ABC transporter permease protein		2.08608
NPH_4290	conserved hypothetical protein		2.07858
NPH_0438	hypothetical protein		2.07689
NPH_2851	bacilysin biosynthesis oxidoreductase BacC		2.06462
NPH_7164	heat shock protein, HSP20 family		2.06225
NPH_2586	hypothetical protein		2.06036
NPH_0996	superfamily II DNA/RNA helicases, SNF2 family		2.05562
NPH_2535	sulfite reductase, dissimilatory-type gamma subunit		2.04885
NPH_4603	outer membrane efflux protein		2.04883
NPH_3597	pyrophosphate-energized proton pump		2.04824
NPH_2531	sulfite reductase, dissimilatory-type beta subunit		2.04583
NPH_6048	3-phosphoshikimate 1-carboxyvinyltransferase		2.04503
NPH_0209	glyoxalase family protein		2.04082
NPH_2455	hypothetical protein		2.04081
NPH_4532	tryptophan synthase, beta subunit		2.03742
NPH_4782	Bvg accessory factor		2.03386
NPH_7199	chaperonin GroS		2.03262
NPH_4529	anthranilate phosphoribosyltransferase		2.02902
NPH_0437	hypothetical protein		2.02491
NPH_5319	rubrerythrin		2.02143
NPH_5977	prolipoprotein diacylglyceryl transferase		2.02028
NPH_3151	pyrophosphate-energized proton pump		2.01772
NPH_1877	hypothetical protein		2.01236
NPH_2656	methyl-viologen-reducing hydrogenase, delta subunit superfamily		2.00947
NPH_1800	iron-sulfur protein		2.00927
NPH_1569	two-component system response regulator		1.99656
NPH_7176	F420-non-reducing hydrogenase vhc iron-sulfur subunit D	BamF	1.99436
NPH_4701	thiolase		1.99248
NPH_1138	putative MerR-family transcriptional regulator		1.99222
NPH_2850	NADH oxidase		1.98845
NPH_0865	ribonucleoside-diphosphate reductase , alpha subunit 2		1.9864
NPH_1356	sigma-54 dependent transcriptional regulator/response regulator		1.98414
NPH_3999	conserved hypothetical protein		1.98351
NPH_6356	iron-sulfur binding reductase		1.98128
NPH_2417	response regulator		1.9754
NPH_4694	electron transfer flavoprotein beta-subunit		1.97311
NPH_2544	response regulator receiver domain protein		1.97169
NPH_6697	methylmalonyl-CoA mutase , subunit A 2		1.95406
NPH_6937	rod shape-determining protein MreC		1.95097
NPH_1561	ATP synthase F1, alpha subunit		1.94913
NPH_3765	RfaE bifunctional protein, domain I		1.94825
NPH_2421	potassium-transporting ATPase alpha chain 2		1.94769
NPH_4735	AcrB/AcrD/AcrF family protein		1.94758
NPH_7309	conserved hypothetical protein		1.94303
NPH_3294	carbon monoxide dehydrogenase, medium subunit		1.93699
NPH_4315	conserved hypothetical protein		1.93669
NPH_4692	cysteine-rich domain protein		1.93628
NPH_3585	hypothetical protein		1.93503
NPH_2540	response regulator		1.93326
NPH_4696	(R)-benzylsuccinyl-CoA dehydrogenase	BnsG	1.93257
NPH_1563	ATP synthase F1, beta subunit		1.93107
NPH_0212	acetyltransferase, gnat family		1.92911
NPH_3295	2Fe-2S iron-sulfur cluster binding domain		1.92514
NPH_4372	conserved hypothetical protein		1.92508
NPH_2920	ribosomal protein S5		1.92482
NPH_1562	ATP synthase F1, gamma subunit		1.92439
NPH_6047	oxidoreductase, aldo/keto reductase family		1.92417
NPH_4700	3-oxoacyl-[acyl-carrier-protein] reductase	BnsC	1.91974
NPH_7246	indolepyruvate oxidoreductase subunit IorA		1.91396
NPH_0893	ribonuclease III		1.91028
NPH_1564	ATP synthase F1, epsilon subunit		1.90605
NPH_5801	hypothetical protein		1.90575
NPH_5196	desulfoferrodoxin		1.9017
NPH_5195	hypothetical protein		1.90168
NPH_3332	HicB protein		1.89559
NPH_1160	glutaconyl-CoA decarboxylase gamma subunit		1.89399
NPH_1327	peptide ABC transporter, permease protein		1.89394
NPH_0426	hypothetical protein		1.89393
NPH_3504	conserved hypothetical protein		1.89267
NPH_6922	conserved hypothetical protein		1.89179
NPH_6710	rubrerythrin subfamily		1.89069
NPH_6050	3-dehydroquinate dehydratase, type I		1.88901
NPH_3614	(R)-2-hydroxyglutaryl-CoA dehydratase, alpha subunit, putative		1.88799
NPH_6175	fumarylacetoacetate hydrolase family protein		1.88745
NPH_2443	DNA-binding protein		1.88244
NPH_7033	hypothetical protein		1.88063
NPH_1766	conserved hypothetical protein		1.87743
NPH_3216	hypothetical protein		1.87581
NPH_3563	protein Rrf2		1.87344
NPH_0995	conserved Archaeal protein		1.87265
NPH_2561	conserved hypothetical protein		1.8712
NPH_4666	conserved domain protein		1.87106
NPH_2275	ABC-type branched-chain amino acid transport system, permease component		1.87038
NPH_2286	two-component response regulator CheY subfamily		1.86986
NPH_3502	hypothetical protein		1.86669
NPH_3076	4Fe-4S ferredoxin, iron-sulfur binding		1.86475
NPH_3756	conserved hypothetical protein		1.86136
NPH_4913	conserved hypothetical protein		1.85961
NPH_1918	prephenate dehydrogenase		1.85917
NPH_3997	4Fe-4S ferredoxin, iron-sulfur binding protein		1.85478
NPH_5488	hypothetical protein		1.85275
NPH_6347	N-acetyl-gamma-glutamyl-phosphate reductase		1.85241
NPH_0016	conserved hypothetical protein		1.85198
NPH_2910	ribosomal protein L17		1.85185
NPH_3198	alcohol dehydrogenase, putative		1.85176
NPH_6521	putative enzyme with RNA-directed DNA polymerase domain		1.85163
NPH_7149	3-hydroxyisobutyrate dehydrogenase		1.85019
NPH_3007	electron transport complex protein RnfA		1.84922
NPH_0682	sulfite reductase, assimilatory-type		1.84716
NPH_2086	isoleucyl-tRNA synthetase		1.84482
NPH_7177	hypothetical protein		1.84238
NPH_2768	hypothetical protein		1.84063
NPH_0911	conserved hypothetical protein		1.83947
NPH_3400	ATP-dependent Clp protease, ATP-binding subunit ClpX		1.83766
NPH_2849	phosphoenolpyruvate synthase		1.83711
NPH_4400	4-hydroxybutyrate coenzyme A transferase		1.82895
NPH_4054	OorA subunit of 2-oxoglutarate:acceptor oxidoreductase		1.82029
NPH_2956	DsrK protein		1.81881
NPH_6385	transcriptional regulator, TetR family		1.81744
NPH_2300	cytochrome c Hsc		1.81306
NPH_0649	hypothetical protein		1.81093
NPH_2532	sulfite reductase, dissimilatory-type alpha subunit		1.81087
NPH_1360	hypothetical protein		1.81083
NPH_0084	HesB/yadR/yfhF family protein		1.80831
NPH_3267	subunit of benzoylsuccinyl-CoA thiolase	BnsA	1.80557
NPH_4124	probable UDP-N-acetyl-D-mannosaminuronic acid transferase		1.8014
NPH_5369	conserved hypothetical protein		1.80056
NPH_1574	hypothetical protein		1.79809
NPH_3339	copper-translocating P-type ATPase		1.79524
NPH_5698	transcriptional regulator, GntR family		1.78514
NPH_1558	H+-transporting two-sector ATPase, B/B' subunit, putative		1.78499
NPH_0051	N-acetyl-gamma-glutamyl-phosphate reductase		1.78426
NPH_2072	putative protein		1.78375
NPH_4598	lipoprotein, putative		1.78303
NPH_1148	hypothetical protein		1.78151
NPH_0846	universal stress protein family		1.77931
NPH_1166	conserved hypothetical protein		1.77824
NPH_2762	hypothetical protein		1.77811
NPH_5408	hypothetical protein		1.77768
NPH_3595	ribosomal protein L25, Ctc-form		1.7748
NPH_1933	hypothetical protein		1.77449
NPH_2563	hypothetical protein		1.77209
NPH_2441	hypothetical protein		1.77165
NPH_1392	conserved domain protein		1.77144
NPH_3998	molybdopterin oxidoreductase, transmembrane subunit, putative		1.77049
NPH_3845	pantetheine-phosphate adenylyltransferase		1.76957
NPH_5075	rubredoxin		1.7687
NPH_1693	peroxiredoxin 2		1.76822
NPH_3630	hypothetical protein		1.76793
NPH_5696	transcriptional regulator, GntR family/aminotransferase, classes I and II family protein		1.76688
NPH_1214	conserved protein		1.76637
NPH_6297	CBS domain protein		1.76608
NPH_3290	conserved hypothetical protein		1.76526
NPH_6699	LAO/AO transport system ATPase		1.76508
NPH_1101	GAF domain protein		1.76472
NPH_3427	branched-chain amino acid ABC transporter ATP-binding protein		1.76422
NPH_1773	polysaccharide export protein		1.76398
NPH_4797	co-chaperone GrpE		1.76069
NPH_1709	glyceraldehyde-3-phosphate dehydrogenase		1.75989
NPH_4017	conserved domain protein		1.75862
NPH_4850	conserved protein		1.75705
NPH_1570	bacterial extracellular solute-binding protein, family 7		1.75695
NPH_2871	conserved domain protein		1.75517
NPH_6671	competence protein		1.75105
NPH_0972	hypothetical protein		1.75088
NPH_7058	adenylate kinase		1.75025
NPH_5069	Low molecular weight phosphotyrosine protein phosphatase		1.74896
NPH_6716	hypothetical protein		1.7485
NPH_4286	conserved domain protein		1.74775
NPH_3380	ATP-dependent Clp protease ATP-binding subunit ClpX		1.74514
NPH_5047	beta-hydroxyacyl-(acyl-carrier-protein) dehydratase FabZ		1.7451
NPH_3507	ATP-dependent protease La		1.74151
NPH_5002	conserved hypothetical protein		1.74088
NPH_4078	redox-active disulfide protein 2		1.73537
NPH_6171	4Fe-4S ferredoxin, iron-sulfur binding protein	BamI	1.73381
NPH_1560	ATP synthase F1, delta subunit		1.73324
NPH_3005	electron transport complex, rnfabcdGe type, g subunit		1.7319
NPH_4938	integrins alpha chain		1.73074
NPH_6405	8-amino-7-oxononanoate synthase		1.72993
NPH_7264	type I antifreeze protein		1.72893
NPH_5645	ribosomal protein L7/L12		1.72534
NPH_4697	L-carnitine dehydratase/bile acid-inducible protein F	BnsF	1.72437
NPH_2675	2-oxoacid dehydrogenase E1 component, beta subunit		1.72237
NPH_6374	glyoxalase family protein		1.72174
NPH_1556	conserved hypothetical protein		1.71984
NPH_5370	2-amino-4-hydroxy-6-hydroxymethyldihydropteridine pyrophosphokinase		1.71922
NPH_5324	sigma-54 dependent transcriptional regulator		1.71491
NPH_3365	hypothetical protein		1.71222
NPH_3003	4Fe-4S binding domain protein		1.7093
NPH_2587	NAD-dependent deacetylase		1.70835
NPH_3821	NADH pyrophosphatase		1.7073
NPH_1638	hydroxymethylglutaryl-CoA synthase 1, putative		1.70664
NPH_0142	hypothetical protein		1.70542
NPH_5323	1,4-alpha-glucan branching enzyme 2		1.70463
NPH_4617	single-stranded-DNA-specific exonuclease RecJ		1.70255
NPH_7059	adenylate kinase		1.70241
NPH_1799	conserved hypothetical protein		1.70173
NPH_3289	peptide synthase		1.69808
NPH_3150	transcriptional regulator, CarD family		1.69493
NPH_6514	FolD bifunctional protein		1.69201
NPH_6317	fumarate reductase flavoprotein subunit		1.6917
NPH_4438	15 kDa protein		1.69102
NPH_0832	hypothetical protein		1.69011
NPH_5578	CoB--CoM heterodisulfide reductase iron-sulfur subunit A 2		1.68994
NPH_5393	cell wall surface anchor family protein, putative		1.68901
NPH_5812	3-hydroxybutyryl-CoA dehydrogenase		1.68877
NPH_4683	nucleoside diphosphate kinase		1.68756
NPH_5165	hypothetical protein		1.68717
NPH_2952	integral membrane protein		1.68581
NPH_5261	transcriptional Regulator, IclR family		1.68578
NPH_7218	response regulator		1.68406
NPH_5646	ribosomal protein L10		1.68209
NPH_2102	putative arylsulfatase		1.67485
NPH_5197	rubrerythrin		1.67414
NPH_5093	hypothetical protein		1.67403
NPH_5215	hypothetical protein		1.67264
NPH_6205	F420-non-reducing hydrogenase vhc iron-sulfur subunit D		1.67263
NPH_4216	PIN domain, putative		1.67252
NPH_7231	septum site-determining protein MinE		1.67201
NPH_6694	acetyl-CoA acetyltransferase		1.67188
NPH_3820	fibronectin/fibrinogen-binding protein		1.67143
NPH_2997	GMP synthase [glutamine-hydrolyzing]		1.67039
NPH_2093	formate dehydrogenase alpha chain		1.67025
NPH_1240	recombination protein RecR		1.66806
NPH_6299	glutamate synthase (NADPH) small chain		1.66747
NPH_3411	lipoprotein, putative		1.66684
NPH_1457	conserved hypothetical protein		1.66421
NPH_2984	acidic cytochrome c3		1.66416
NPH_3996	molybdopterin oxidoreductase, molybdopterin-binding subunit, putative		1.66324
NPH_3426	lipoprotein, putative		1.66303
NPH_2077	protein of unknown function		1.66281
NPH_6389	enoyl-CoA hydratase/isomerase, putative		1.66222
NPH_4824	hypothetical protein		1.65859
NPH_0825	transcriptional regulator, Fis family		1.65826
NPH_0886	molybdenum cofactor biosynthesis protein A		1.65779
NPH_4864	amino acid ABC transporter, periplasmic amino acid-binding protein, putative		1.65722
NPH_6390	transcriptional regulator, NifA subfamily, Fis Family		1.65692
NPH_3419	CO dehydrogenase/acetyl-CoA synthase complex, accessory protein CooC		1.65576
NPH_4301	ATP synthase c subunit		1.65475
NPH_6849	flavin reductase domain protein, putative		1.65451
NPH_4972	nitrogen regulatory protein P-II		1.64997
NPH_6938	hypothetical protein		1.6496
NPH_5255	transcriptional regulator, NifA subfamily, Fis Family		1.64901
NPH_4302	H(+)-transporting ATP synthase, subunit B, putative		1.64855
NPH_4285	hypothetical protein		1.64639
NPH_3401	ATP-dependent Clp protease, proteolytic subunit ClpP		1.64561
NPH_2912	ribosomal protein S4		1.6456
NPH_5642	ribosomal protein S7		1.64535
NPH_4407	putative ATP-binding membrane protein		1.64529
NPH_2682	CrcB protein		1.64475
NPH_5403	3-oxoacyl-[acyl-carrier-protein] reductase		1.64362
NPH_1566	conserved hypothetical protein		1.64308
NPH_3199	response regulator receiver domain protein		1.64273
NPH_1722	conserved hypothetical protein		1.64105
NPH_3366	hypothetical protein		1.64068
NPH_6693	acetyl-CoA acetyltransferase		1.64032
NPH_1789	rhodanese domain protein		1.6395
NPH_1358	sodium:sulfate symporter transmembrane region superfamily		1.63838
NPH_6206	tungsten formylmethanofuran dehydrogenase family protein/molybdopterin binding protein		1.63729
NPH_6424	outer membrane channel protein		1.63546
NPH_3030	conserved hypothetical protein		1.63385
NPH_5367	lytic transglycosylase, catalytic		1.63137
NPH_4210	alkaline phosphatase synthesis sensor protein PhoR		1.62958
NPH_0994	acetyl-CoA C-acyltransferase 1		1.62817
NPH_2914	ribosomal protein S13p/S18e		1.62794
NPH_1791	thioredoxin		1.62663
NPH_2267	hypothetical protein		1.6266
NPH_4296	ATP synthase F1, beta subunit		1.6261
NPH_6757	hypothetical protein		1.62514
NPH_4689	alpha-Subunit of benzylsuccinate synthase	NmsA	1.62263
NPH_4749	HflC protein		1.6215
NPH_4205	CoB--CoM heterodisulfide reductase iron-sulfur subunit A 2		1.62022
NPH_2689	carbon-monoxide dehydrogenase, catalytic subunit		1.61936
NPH_2930	ribosomal protein S3		1.61791
NPH_3574	sigma-54 dependent DNA-binding response regulator		1.61586
NPH_3495	inosine-uridine preferring nucleoside hydrolase family		1.60783
NPH_6011	extracellular solute-binding protein, family 7		1.60072
NPH_2729	conserved hypothetical protein		1.60053
NPH_4993	putative methyltransferase		1.60025
NPH_3882	sigma-54-dependent transcriptional regulator		1.59605
NPH_5213	ferrous iron transport protein A		1.59514
NPH_5080	preprotein translocase, YajC subunit		1.58537
NPH_4498	Bax domain protein		1.58464
NPH_2753	DNA polymerase III, beta subunit		1.58322
NPH_3006	electron transport complex, rnfabcdge type, e subunit		1.58038
NPH_2953	conserved hypothetical protein		1.57815
NPH_3066	CbiK protein		1.57776
NPH_2923	ribosomal protein S8		1.57691
NPH_3375	ppic-type ppiase domain protein		1.57661
NPH_5868	phosphoglycolate phosphatase		1.5758
NPH_4811	conserved hypothetical protein		1.57222
NPH_2959	reductase, transmembrane subunit, putative		1.57044
NPH_4801	twin-arginine translocation protein TatB		1.5699
NPH_2693	uba/thif-type NAD/fad binding fold:moez/moeb		1.56736
NPH_3564	peptidyl-prolyl cis-trans isomerase Cyp18		1.5673
NPH_2863	4-hydroxybenzoyl-CoA reductase HbaC subunit		1.56629
NPH_4698	L-carnitine dehydratase/bile acid-inducible protein F	BnsE	1.56545
NPH_4082	O-sialoglycoprotein endopeptidase		1.55951
NPH_5574	CoB--CoM heterodisulfide reductase iron-sulfur subunit A 2		1.55825
NPH_4911	transcriptional regulator, XRE family, putative		1.55644
NPH_3467	conserved hypothetical protein		1.55286
NPH_5782	translation elongation factor Ts		1.55283
NPH_3552	oxidoreductase FAD/NAD(P)-binding protein		1.55095
NPH_2674	TPP-dependent acetoin dehydrogenase, alpha-subunit		1.55053
NPH_5427	hypothetical protein		1.54997
NPH_4003	glycosyl transferase, group 2 family protein		1.54964
NPH_5589	conserved domain protein		1.54942
NPH_2957	cytochrome c family protein		1.54925
NPH_2609	nitroreductase family protein		1.54517
NPH_3425	long-chain fatty-acid-CoA ligase		1.54383
NPH_4291	creatininase subfamily, putative		1.54306
NPH_4871	6,7-dimethyl-8-ribityllumazine synthase		1.54247
NPH_3291	contains weak similarity to succinyl-CoA synthetase alpha subunit		1.54193
NPH_2915	translation initiation factor IF-1		1.54009
NPH_3763	conserved hypothetical protein		1.53918
NPH_3839	ribosomal protein L35		1.53855
NPH_5058	universal stress protein family		1.53678
NPH_3995	conserved hypothetical protein		1.53473
NPH_4869	riboflavin synthase, alpha subunit		1.53146
NPH_4789	sigma 70 family protein		1.53055
NPH_4014	D-3-phosphoglycerate dehydrogenase		1.52814
NPH_5340	lipopolysaccharide heptosyltransferase II		1.52799
NPH_2921	ribosomal protein L18		1.52477
NPH_3928	AT-rich DNA-binding protein		1.52161
NPH_4089	hypothetical protein		1.52112
NPH_4247	conserved hypothetical protein		1.52095
NPH_3733	BzdT		1.51947
NPH_5961	thrombospondin type 3 repeat:OmpA/MotB		1.51898
NPH_5637	ribosomal protein L23		1.51898
NPH_2926	ribosomal protein L24		1.51894
NPH_4203	CoB--CoM heterodisulfide reductase iron-sulfur subunit A		1.51744
NPH_3124	hydrolase		1.51687
NPH_3757	phosphoribosylaminoimidazole carboxylase, catalytic subunit		1.51586
NPH_4912	conserved region in glutamate synthase family		1.51573
