# Supplementary material for: Genome Sequence of the Deltaproteobacterial Strain NaphS2 and Analysis of Differential Gene Expression during Anaerobic Growth on Naphthalene
Source: PLoS One. 2010 Nov 19;5(11):e14072. doi: 10.1371/journal.pone.0014072 (PMC2988823; doi:10.1371/journal.pone.0014072)
Supplement: Table S4 — Proteomics Results, Soluble Fraction. (0.03 MB XLS) [file pone.0014072.s004.xls]

## Sheet: Sheet1
Soluble Fraction Benzoate versus Pyruvate
ID	Annotation	Gene Symbol	Z-score Pyruvate	Z-score Benzoate
NPH_3309	4-hydroxybenzoyl-CoA reductase HbaC subunit		-0.518685	-0.344043
NPH_3611	acetyl-CoA acetyltransferase		-0.0867455	1.6981
NPH_3612	AMP-dependent synthetase and ligase		-0.753847	1.49763
NPH_4253	enoyl-CoA hydratase II 1		0.986506	-1.38385
NPH_5404	BzdX		-0.769945	1.61202
NPH_5405	BzdY		-0.630823	1.82993
NPH_5425	acyl-CoA dehydrogenase, short-chain specific		-0.243077	1.33021
NPH_5812	3-hydroxybutyryl-CoA dehydrogenase		-0.644839	1.65379
NPH_5893	MaoC like domain, putative		-0.353565	1.97141
NPH_5895	acetyl-CoA acetyltransferase		-0.83451	-0.152676
NPH_5899	amidohydrolase family		-1.2569	-0.394128
NPH_6445	acyl-CoA dehydrogenase, short-chain specific		-0.2664	1.38692
NPH_6508	long-chain-fatty-acid--CoA ligase		-1.08009	-0.447119
NPH_6693	acetyl-CoA acetyltransferase		-0.819725	-0.703009
NPH_6694	acetyl-CoA acetyltransferase		-0.729893	1.56115
Soluble Fraction Napthalene versus Benzoate
ID	Annotation	Gene Symbol	Z-score Benzoate	Z-score Naphthalene
NPH_0871	acyl-CoA synthetase I 4		-0.0312817	-1.26165
NPH_1041	acyl-CoA dehydrogenase		-1.09256	1.22311
NPH_1043	(S)-2-hydroxy-acid dehydrogenase, putative		0.355227	-0.602545
NPH_1053	4Fe-4S ferredoxin, iron-sulfur binding protein		1.74894	-0.754145
NPH_1573	long-chain fatty-acid-CoA ligase		2.05992	-0.574905
NPH_1621	NADH oxidase		-0.385948	1.98294
NPH_1622	NADH oxidase		-0.508442	1.91182
NPH_1741	putative oxidoreductase protein		1.68645	-0.604374
NPH_1750	NADH-ubiquinone oxidoreductase 24 kda subunit		-0.636085	1.47836
NPH_1751	Fe-hydrogenase, beta subunit		-0.509906	1.4469
NPH_1753	NADH oxidase		-0.385948	1.98294
NPH_2503	electron transfer flavoprotein		0.844093	-0.230228
NPH_2851	bacilysin biosynthesis oxidoreductase BacC		1.73882	-0.736738
NPH_2864	acyl-CoA dehydrogenase		1.61177	-0.525447
NPH_2868	succinyl-CoA synthetase beta chain		0.335299	-2.13004
NPH_3309	4-hydroxybenzoyl-CoA reductase HbaC subunit		-0.344043	2.12983
NPH_3612	AMP-dependent synthetase and ligase		1.49763	-0.993861
NPH_3719	acyl-CoA dehydrogenase 6		0.863788	-0.599974
NPH_3944	dehydrogenase, FMN-dependent family		-0.448587	1.52164
NPH_4015	long-chain-fatty-acid--CoA ligase		0.0381547	1.89758
NPH_5404	BzdX		1.61202	-0.920131
NPH_5405	BzdY		1.82993	0.457431
NPH_5472	NADH-ubiquinone oxidoreductase 24 kda subunit		-0.636085	1.47836
NPH_5475	NADH oxidase		-0.479888	1.69645
NPH_5476	NADH oxidase		-0.487707	1.95436
NPH_5477	phenylacetate-CoA ligase		-0.412958	1.69013
NPH_5865	3-octaprenyl-4-hydroxybenzoate carboxy-lyase		-0.412528	1.98588
NPH_5893	MaoC like domain, putative		1.97141	-0.400932
NPH_5896	3-hydroxybutyryl-CoA dehydrogenase		-0.878392	-0.429177
NPH_5898	3-hydroxybutyryl-CoA dehydratase		-0.659014	0.601718
NPH_5903	conserved hypothetical protein		-0.805122	0.226217
NPH_5908	acyl-CoA dehydrogenase, C-terminal:Acyl-CoA dehydrogenase, central region		-0.416449	2.03861
NPH_6695	3-hydroxybutyryl-CoA dehydratase		-0.796468	1.54539
