# Supplementary material for: Genome Sequence of the Deltaproteobacterial Strain NaphS2 and Analysis of Differential Gene Expression during Anaerobic Growth on Naphthalene
Source: PLoS One. 2010 Nov 19;5(11):e14072. doi: 10.1371/journal.pone.0014072 (PMC2988823; doi:10.1371/journal.pone.0014072)
Supplement: Table S5 — Proteomics Results, Insoluble Fraction. (0.03 MB XLS) [file pone.0014072.s005.xls]

## Sheet: Sheet1
Insoluble Fraction Pyruvate versus Benzoate
ID	Annotation	Gene Symbol	Z-score Pyruvate	Z-score Benzoate
NPH_0890	3-oxoacyl-[acyl-carrier-protein] synthase III		-0.51848	1.91271
NPH_1052	AMP-dependent synthetase and ligase		1.33307	-0.56832
NPH_1618	long-chain-fatty-acid--CoA ligase		-0.315299	0.792007
NPH_1621	NADH oxidase		-0.465753	-0.419568
NPH_1627	beta-carotene ketolase, putative		0.968921	-0.368512
NPH_1630	2,5-dichloro-2,5-cyclohexadiene-1,4-diol dehydrogenase		-0.670247	1.08564
NPH_1742	4-hydroxybenzoyl-CoA reductase HbaC subunit		-0.724708	1.13995
NPH_1753	NADH oxidase		-0.465753	-0.419568
NPH_1820	CoB--CoM heterodisulfide reductase iron-sulfur subunit A 2		-1.19489	-0.441578
NPH_1823	CoB--CoM heterodisulfide reductase subunit B		-0.448958	0.0921243
NPH_2098	succinyl-CoA synthetase alpha chain 2		-0.843011	0.453575
NPH_2418	acetyl-CoA synthetase		0.264147	0.952896
NPH_2546	ketol-acid reductoisomerase		0.387732	-0.394601
NPH_2550	3-isopropylmalate dehydratase, large subunit		0.0952238	1.44156
NPH_2863	4-hydroxybenzoyl-CoA reductase HbaC subunit		0.0476671	-0.37054
NPH_3210	AMP-dependent synthetase and ligase		0.243655	1.12548
NPH_3309	4-hydroxybenzoyl-CoA reductase HbaC subunit		-0.585006	-0.439803
NPH_3488	acyl-CoA dehydrogenase 6		-0.461314	1.44508
NPH_3612	AMP-dependent synthetase and ligase		-0.6219	0.506985
NPH_3614	(R)-2-hydroxyglutaryl-CoA dehydratase, alpha subunit, putative		0.0990578	1.12118
NPH_4253	enoyl-CoA hydratase II 1		-0.40844	0.582476
NPH_4689	alpha-Subunit of benzylsuccinate synthase	NmsA	0.341023	1.45898
NPH_4694	electron transfer flavoprotein beta-subunit		-0.29847	0.253633
NPH_4698	L-carnitine dehydratase/bile acid-inducible protein F	BnsE	-0.505716	0.766379
NPH_4699	3-oxoacyl-[acyl-carrier-protein] reductase	BnsD	-0.690535	0.220108
NPH_4700	3-oxoacyl-[acyl-carrier-protein] reductase	BnsC	-0.476346	-0.155902
NPH_5059	3-hydroxybutyrate dehydrogenase		0.186081	0.882757
NPH_5403	3-oxoacyl-[acyl-carrier-protein] reductase		-0.367453	2.14213
NPH_5404	BzdX		-0.519009	0.809568
NPH_5406	cyclohexa-1,5-dienecarbonyl-CoA hydratase		-0.512616	0.921384
NPH_5407	oxaloacetate decarboxylase beta chain		0.305735	1.79411
NPH_5473	Fe-hydrogenase, beta subunit		0.366465	1.37497
NPH_5570	formate dehydrogenase alpha chain		1.30888	-0.373393
NPH_5573	CoB--CoM heterodisulfide reductase iron-sulfur subunit A 2		0.560363	1.10172
NPH_5592	glutamate decarboxylase		-0.0819198	1.19448
NPH_5863	4-hydroxybenzoate decarboxylase		-0.584985	-0.106766
NPH_5865	3-octaprenyl-4-hydroxybenzoate carboxy-lyase		-0.507035	-0.460718
NPH_5890	naphthoyl CoA reductase subunit	NcrA	-0.816443	1.1833
NPH_5891	naphthoyl CoA reductase subunit	NcrD	0.203805	0.73852
NPH_5892	BzdV		-0.302716	1.29351
NPH_5898	3-hydroxybutyryl-CoA dehydratase		0.0968107	-0.589942
NPH_5902	4-hydroxybutyrate coenzyme A transferase		-0.484761	1.89402
NPH_5904	conserved hypothetical protein		-0.450141	0.411208
NPH_5908	acyl-CoA dehydrogenase, C-terminal:Acyl-CoA dehydrogenase, central region		-0.565121	-0.118845
NPH_6248	iron-sulfur flavoprotein		-0.296075	0.58085
NPH_6251	conserved hypothetical protein		-0.607019	-0.420727
NPH_6289	4Fe-4S ferredoxin, iron-sulfur binding protein		-0.49275	1.3915
NPH_6292	hydrogenase/sulfur reductase, beta subunit		-0.528248	0.866374
NPH_6356	iron-sulfur binding reductase		0.0560668	1.94326
NPH_6508	long-chain-fatty-acid--CoA ligase		-0.331845	1.26889
NPH_6694	acetyl-CoA acetyltransferase		-0.707065	-0.40242
NPH_6696	acyl-CoA dehydrogenase, short-chain specific		-0.934673	-0.275274
NPH_6896	4-hydroxybenzoyl-CoA reductase alpha subunit		-0.437128	-0.220135
NPH_7171	aldehyde ferredoxin oxidoreductase	BamB	-1.02815	0.492934
NPH_7173	iron-sulphur-binding reductase	BamD	0.338558	1.82717
NPH_7175	4Fe-4S ferredoxin, iron-sulfur binding protein	BamE	-0.165337	0.150913
NPH_7219	3-hydroxybutyryl-CoA dehydrogenase		0.0216883	1.28971
Insoluble Fraction Benzoate versus Naphthalene
ID	Annotation	Gene Symbol	Z-score Benzoate	Z-score Naphthalene
NPH_0870	acyl-coenzyme A synthetase/AMP-(fatty) acid ligase		1.30247	-0.465548
NPH_1040	4-hydroxybenzoyl-CoA reductase HbaC subunit		-1.12747	-0.129574
NPH_1621	NADH oxidase		-0.419568	-0.213471
NPH_1622	NADH oxidase		-0.669105	0.635315
NPH_1743	4-hydroxybenzoyl-CoA reductase, third of three subunits		-0.792618	1.16996
NPH_1750	NADH-ubiquinone oxidoreductase 24 kda subunit		-0.671989	1.2484
NPH_1751	Fe-hydrogenase, beta subunit		-0.545878	1.14231
NPH_1753	NADH oxidase		-0.419568	-0.213471
NPH_1821	heterodisulfide reductase, subunit A/methylviologen reducing hydrogenase, subunit delta		-1.06312	-0.731534
NPH_2546	ketol-acid reductoisomerase		-0.394601	1.17803
NPH_2863	4-hydroxybenzoyl-CoA reductase HbaC subunit		-0.37054	2.046
NPH_3733	BzdT		-0.237845	-0.608859
NPH_4015	long-chain-fatty-acid--CoA ligase		-0.893215	-0.257552
NPH_4694	electron transfer flavoprotein beta-subunit		0.253633	1.61687
NPH_4696	(R)-benzylsuccinyl-CoA dehydrogenase	BnsG	-0.360516	1.3866
NPH_4699	3-oxoacyl-[acyl-carrier-protein] reductase	BnsD	0.220108	1.89588
NPH_5059	3-hydroxybutyrate dehydrogenase		0.882757	1.43127
NPH_5403	3-oxoacyl-[acyl-carrier-protein] reductase		2.14213	-0.410812
NPH_5404	BzdX		0.809568	-0.2125
NPH_5406	cyclohexa-1,5-dienecarbonyl-CoA hydratase		0.921384	-0.916973
NPH_5407	oxaloacetate decarboxylase beta chain		1.79411	0.415125
NPH_5472	NADH-ubiquinone oxidoreductase 24 kda subunit		-0.671989	1.2484
NPH_5473	Fe-hydrogenase, beta subunit		1.37497	0.586134
NPH_5475	NADH oxidase		-0.54056	0.876962
NPH_5476	NADH oxidase		-0.657805	0.53125
NPH_5477	phenylacetate-CoA ligase		-0.483051	0.688368
NPH_5859	3-octaprenyl-4-hydroxybenzoate carboxy-lyase, putative		0.0774394	1.85617
NPH_5865	3-octaprenyl-4-hydroxybenzoate carboxy-lyase		-0.460718	-0.078507
NPH_5889	naphthoyl CoA reductase subunit	NcrB	-0.233815	1.78279
NPH_5891	naphthoyl CoA reductase subunit	NcrD	0.73852	1.4544
NPH_5895	acetyl-CoA acetyltransferase		-0.737558	0.506371
NPH_5899	amidohydrolase family		0.0922363	1.80959
NPH_5901	3-oxoacyl-[acyl-carrier-protein] reductase		0.173144	2.0001
NPH_5902	4-hydroxybutyrate coenzyme A transferase		1.89402	0.0919723
NPH_6173	CoB--CoM heterodisulfide reductase subunit B 2		-0.957367	-0.498861
NPH_7173	iron-sulphur-binding reductase	BamD	1.82717	-0.531955
