# Supplementary material for: Genome Sequence of the Deltaproteobacterial Strain NaphS2 and Analysis of Differential Gene Expression during Anaerobic Growth on Naphthalene
Source: PLoS One. 2010 Nov 19;5(11):e14072. doi: 10.1371/journal.pone.0014072 (PMC2988823; doi:10.1371/journal.pone.0014072)
Supplement: Table S6 — Genes Upregulated on Naphthalene vs Pyruvate. (0.11 MB XLS) [file pone.0014072.s006.xls]

## Sheet: Supplemental_Table_3_new
Table S6. Genes Upregulated on Naphthalene vs Pyruvate
ORF	Annotation	Gene Symbol	Fold Change
NPH_2172	hypothetical protein		15.5866
NPH_2536	response regulator		14.9262
NPH_6664	MinD superfamily P-loop ATPase containing an inserted ferredoxin domain		12.5331
NPH_2443	DNA-binding protein		12.2852
NPH_5473	Fe-hydrogenase, beta subunit		11.6519
NPH_5475	NADH oxidase		11.396
NPH_2423	heat shock protein Hsp20		10.902
NPH_2442	hypothetical protein		10.2382
NPH_6663	NifU protein		10.1769
NPH_2174	conserved protein		9.19521
NPH_5476	NADH oxidase		8.52967
NPH_0703	cyclic nucleotide-binding domain protein		6.83658
NPH_0084	HesB/yadR/yfhF family protein		6.717
NPH_4317	conserved protein		6.48928
NPH_7165	heat shock protein, HSP20 family		6.16532
NPH_0710	chaperonin GroS		6.05958
NPH_1357	sigma-54 dependent transcriptional regulator/response regulator		5.94727
NPH_6780	hypothetical protein		5.87783
NPH_0709	NAD-dependent deacetylase		5.55559
NPH_2441	hypothetical protein		5.39953
NPH_5477	phenylacetate-CoA ligase		5.13928
NPH_7164	heat shock protein, HSP20 family		5.0861
NPH_6301	hypothetical protein		4.97299
NPH_0701	sigma-54 dependent DNA-binding response regulator		4.6059
NPH_6661	conserved hypothetical protein		4.46825
NPH_1751	Fe-hydrogenase, beta subunit		4.43747
NPH_6665	iron-sulfur cluster-binding/ATPase domain protein		4.40525
NPH_2409	hypothetical protein		4.37951
NPH_6303	ParA family protein		4.28716
NPH_4695	3-hydroxybutyryl-CoA dehydratase	BnsH	4.25345
NPH_2544	response regulator receiver domain protein		4.25031
NPH_2178	hypothetical protein		4.20043
NPH_3654	hypothetical protein		4.12041
NPH_1358	sodium:sulfate symporter transmembrane region superfamily		4.0278
NPH_5474	formate dehydrogenase, alpha subunit		3.9683
NPH_3493	conserved domain protein		3.96671
NPH_4316	NifU protein		3.92694
NPH_2198	conserved protein		3.90202
NPH_6302	NifU protein		3.82607
NPH_6530	seryl-tRNA synthetase, putative		3.78925
NPH_4603	outer membrane efflux protein		3.78819
NPH_2540	response regulator		3.74693
NPH_2541	response regulator		3.65904
NPH_7198	chaperonin GroL		3.65101
NPH_2181	phospholipid-hydroperoxide glutathione peroxidase		3.62438
NPH_1819	adenylylsulfate reductase, alpha subunit		3.56865
NPH_1752	formate dehydrogenase, alpha subunit		3.55508
NPH_5216	conserved hypothetical protein		3.4717
NPH_4285	hypothetical protein		3.44478
NPH_5472	NADH-ubiquinone oxidoreductase 24 kda subunit		3.44395
NPH_0596	radical SAM domain protein		3.41687
NPH_2177	thioredoxin		3.3744
NPH_2093	formate dehydrogenase alpha chain		3.34265
NPH_2182	conserved protein		3.28552
NPH_1359	hypothetical protein		3.27544
NPH_2223	carbon monoxide dehydrogenase/acetyl CoA synthase alpha subunit		3.2534
NPH_0702	sensor protein ZraS		3.23114
NPH_2416	response regulator receiver domain protein		3.20756
NPH_2816	iojap homolog		3.1349
NPH_2419	heme biosynthesis protein, putative		3.07603
NPH_5806	phosphate-selective porin O and P		3.06574
NPH_1776	conserved hypothetical protein		3.01081
NPH_3075	hypothetical protein		3.0003
NPH_2533	hypothetical protein		2.96997
NPH_6358	hypothetical protein		2.96378
NPH_6522	hypothetical protein		2.94621
NPH_6568	glycosyl transferase, group 1		2.93376
NPH_2418	acetyl-CoA synthetase		2.93316
NPH_2412	conserved hypothetical protein		2.91709
NPH_2658	methylenetetrahydrofolate reductase family protein		2.90789
NPH_2411	conserved hypothetical protein		2.89415
NPH_3198	alcohol dehydrogenase, putative		2.89233
NPH_4528	para-aminobenzoate/anthranilate synthase glutamine amidotransferasecomponent II		2.88188
NPH_5236	conserved domain protein		2.86787
NPH_4696	(R)-benzylsuccinyl-CoA dehydrogenase	BnsG	2.84451
NPH_0608	conserved hypothetical protein		2.8398
NPH_4216	PIN domain, putative		2.82966
NPH_3400	ATP-dependent Clp protease, ATP-binding subunit ClpX		2.82513
NPH_1356	sigma-54 dependent transcriptional regulator/response regulator		2.79217
NPH_5900	acyl-CoA dehydrogenase		2.79151
NPH_2657	conserved hypothetical protein		2.78875
NPH_3067	iron compound ABC transporter, permease protein		2.77194
NPH_6529	S23 ribosomal protein		2.74767
NPH_5893	MaoC like domain, putative		2.72545
NPH_2180	hypothetical protein		2.70868
NPH_3332	HicB protein		2.68377
NPH_4104	hypothetical protein		2.67184
NPH_4072	conserved domain protein		2.66673
NPH_5901	3-oxoacyl-[acyl-carrier-protein] reductase		2.65394
NPH_1750	NADH-ubiquinone oxidoreductase 24 kda subunit		2.64809
NPH_3795	nitrogen regulatory protein P-II		2.63943
NPH_5848	hypothetical protein		2.63865
NPH_3563	protein Rrf2		2.63782
NPH_5297	hypothetical protein		2.628
NPH_4530	indole-3-glycerol phosphate synthase		2.62775
NPH_1101	GAF domain protein		2.62319
NPH_6115	molybdate ABC transporter, permease protein		2.6189
NPH_6047	oxidoreductase, aldo/keto reductase family		2.61615
NPH_3697	hypothetical protein		2.6148
NPH_3507	ATP-dependent protease La		2.6118
NPH_2095	hypothetical protein		2.60106
NPH_6551	plasmid stabilization system		2.59748
NPH_6552	hypothetical protein		2.59616
NPH_4315	conserved hypothetical protein		2.59564
NPH_3564	peptidyl-prolyl cis-trans isomerase Cyp18		2.59137
NPH_3339	copper-translocating P-type ATPase		2.57856
NPH_0846	universal stress protein family		2.57689
NPH_5897	3-hydroxyacyl-CoA dehydrogenase 2/ enoyl-CoA hydratase (EC 4.2.1.17) I 2		2.56892
NPH_2092	formate dehydrogenase alpha chain		2.56668
NPH_5253	conserved hypothetical protein		2.56413
NPH_5115	molybdate ABC transporter, periplasmic molybdate-binding protein		2.5618
NPH_5886	putative transcription factor		2.56132
NPH_2504	electron transfer flavoprotein, alpha subunit		2.55746
NPH_5754	GatB/Yqey family protein		2.54296
NPH_3655	probable Fe-S oxidoreductase		2.5387
NPH_5569	formate dehydrogenase alpha chain		2.52806
NPH_7199	chaperonin GroS		2.52604
NPH_4438	15 kDa protein		2.51427
NPH_1945	receptor family ligand binding region		2.51089
NPH_2478	hypothetical protein		2.50531
NPH_4296	ATP synthase F1, beta subunit		2.50162
NPH_3509	putative universal stress protein UspA		2.49726
NPH_7153	hypothetical protein		2.4878
NPH_5906	3-hydroxybutyryl-CoA dehydrogenase		2.48483
NPH_5903	conserved hypothetical protein		2.48328
NPH_2768	hypothetical protein		2.47333
NPH_5114	conserved hypothetical protein		2.47147
NPH_6548	conserved hypothetical protein		2.46644
NPH_1360	hypothetical protein		2.46202
NPH_0016	conserved hypothetical protein		2.45753
NPH_2455	hypothetical protein		2.45629
NPH_0439	putative TonB-dependent receptor		2.4532
NPH_4289	threonine synthase		2.45021
NPH_4599	hypothetical protein		2.44838
NPH_5377	argininosuccinate lyase		2.44366
NPH_6546	hypothetical protein		2.43659
NPH_4816	peptidase S41A, C-terminal protease		2.43151
NPH_5116	conserved hypothetical protein		2.4255
NPH_0893	ribonuclease III		2.42535
NPH_7070	formate--tetrahydrofolate ligase		2.41845
NPH_3002	cytochrome c family protein		2.41825
NPH_3380	ATP-dependent Clp protease ATP-binding subunit ClpX		2.41697
NPH_5868	phosphoglycolate phosphatase		2.41544
NPH_4709	conserved hypothetical protein		2.40958
NPH_1650	conserved hypothetical protein		2.40857
NPH_1166	conserved hypothetical protein		2.40249
NPH_7239	ferrous iron transport protein B		2.39558
NPH_4400	4-hydroxybutyrate coenzyme A transferase		2.39307
NPH_0666	ferritin		2.39251
NPH_6662	dinitrogenase iron-molybdenum cofactor domain protein		2.38794
NPH_2655	CoB--CoM heterodisulfide reductase iron-sulfur subunit A		2.38784
NPH_6175	fumarylacetoacetate hydrolase family protein		2.38492
NPH_6092	inner membrane protein YbhL		2.3825
NPH_5850	hypothetical protein		2.3799
NPH_2539	sensor histidine kinase/response regulator		2.3776
NPH_3402	trigger factor		2.37133
NPH_3066	CbiK protein		2.37016
NPH_4462	alcohol dehydrogenase		2.36464
NPH_2920	ribosomal protein S5		2.36314
NPH_4261	hypothetical protein		2.3596
NPH_1823	CoB--CoM heterodisulfide reductase subunit B		2.35312
NPH_5896	3-hydroxybutyryl-CoA dehydrogenase		2.35169
NPH_4290	conserved hypothetical protein		2.34583
NPH_3016	hypothetical protein		2.34156
NPH_1026	antitoxin of toxin-antitoxin system Phd		2.33212
NPH_2094	hypothetical protein		2.32951
NPH_6341	hypothetical protein		2.32676
NPH_1361	CBS domain protein/ACT domain protein		2.32191
NPH_2410	ErfK/YbiS/YcfS/YnhG		2.3206
NPH_1500	hypothetical protein		2.31816
NPH_6534	conserved hypothetical protein		2.3142
NPH_4288	hypothetical protein		2.31045
NPH_6097	thiamine-monophosphate kinase		2.31042
NPH_0669	hypothetical protein		2.30594
NPH_2587	NAD-dependent deacetylase		2.3018
NPH_6549	conserved domain protein		2.29949
NPH_2558	hypothetical protein		2.29886
NPH_4871	6,7-dimethyl-8-ribityllumazine synthase		2.2982
NPH_2928	ribosomal protein L29		2.29564
NPH_5191	hypothetical protein		2.29211
NPH_3508	GAF		2.29202
NPH_3338	conserved domain protein		2.29053
NPH_3081	hypothetical protein		2.28999
NPH_5849	universally conserved ATP-binding protein		2.28795
NPH_4033	hypothetical protein		2.28683
NPH_0845	probable sensor kinase SilS, putative		2.28391
NPH_4533	tryptophan synthase, alpha subunit		2.28244
NPH_5231	ATPase associated with various cellular activities, AAA_5		2.2822
NPH_5869	domain of unknown function protein		2.28028
NPH_2730	hypothetical protein		2.27215
NPH_0682	sulfite reductase, assimilatory-type		2.26723
NPH_4436	ribosomal protein L7Ae family protein		2.25925
NPH_5500	sulfate adenylyltransferase		2.25846
NPH_7263	hypothetical protein		2.24422
NPH_4286	conserved domain protein		2.24262
NPH_5870	putative protein		2.2417
NPH_2133	sensory box histidine kinase/response regulator		2.23732
NPH_2901	acyl-CoA dehydrogenase, medium-chain specific		2.23461
NPH_5710	hypothetical protein		2.2135
NPH_6592	conserved hypothetical protein		2.21032
NPH_5875	ABC-2 type transporter superfamily		2.20569
NPH_2186	cytochrome c family protein		2.20528
NPH_3079	R-phenyllactate dehydratase activator		2.20146
NPH_5324	sigma-54 dependent transcriptional regulator		2.20131
NPH_2221	5-methyltetrahydrofolate corrinoid/iron sulfur protein methyltransferase		2.19801
NPH_4662	hypothetical protein		2.19544
NPH_5907	3-hydroxybutyryl-CoA dehydratase		2.18693
NPH_6533	conserved domain protein		2.18216
NPH_3399	ATP-dependent protease La		2.18156
NPH_7215	ABC transporter permease protein		2.16848
NPH_6553	hypothetical protein		2.16567
NPH_3074	receptor, putative		2.16439
NPH_5215	hypothetical protein		2.16287
NPH_1696	putative regulatory protein, FmdB family		2.16187
NPH_6554	hypothetical protein		2.16092
NPH_5123	methylmalonyl-CoA epimerase		2.15866
NPH_1563	ATP synthase F1, beta subunit		2.15773
NPH_5002	conserved hypothetical protein		2.14923
NPH_2222	acetyl-CoA decarbonylase/synthase complex gamma subunit		2.14544
NPH_5856	hypothetical protein		2.14105
NPH_3996	molybdopterin oxidoreductase, molybdopterin-binding subunit, putative		2.14102
NPH_6201	putative biosynthetic heme protein		2.13788
NPH_6429	transcriptional regulator, TetR family, putative		2.13498
NPH_3736	oxidoreductase molybdopterin binding domain protein		2.13223
NPH_5423	oxidoreductase		2.12854
NPH_4027	metal-dependent hydrolase of the beta-lactamase superfamily I		2.12822
NPH_5916	TnpA, putative		2.126
NPH_1944	sigma-54-dependent transcriptional regulator		2.12518
NPH_1355	sensor histidine kinase		2.12458
NPH_2729	conserved hypothetical protein		2.12294
NPH_1327	peptide ABC transporter, permease protein		2.11857
NPH_3191	nucleoside permease		2.11504
NPH_4487	putative arylsulfatase		2.11502
NPH_5904	conserved hypothetical protein		2.11148
NPH_5093	hypothetical protein		2.1092
NPH_5941	DNA damage-inducible protein		2.10234
NPH_0125	hypothetical protein		2.10123
NPH_3821	NADH pyrophosphatase		2.10114
NPH_5046	acyl-[acyl-carrier-protein]--UDP-N-acetylglucosamine O-acyltransferase		2.10023
NPH_5862	hypothetical protein		2.09861
NPH_0995	conserved Archaeal protein		2.09633
NPH_6561	conserved hypothetical protein		2.09491
NPH_4077	conserved hypothetical protein		2.09243
NPH_6539	anthranilate isomerase, putative		2.09195
NPH_3401	ATP-dependent Clp protease, proteolytic subunit ClpP		2.08976
NPH_2286	two-component response regulator CheY subfamily		2.08664
NPH_6604	DNA-binding protein		2.08365
NPH_6849	flavin reductase domain protein, putative		2.07828
NPH_3015	conserved hypothetical protein		2.07398
NPH_3171	hypothetical protein		2.07382
NPH_6920	conserved hypothetical protein		2.06605
NPH_5434	polysaccharide biosynthesis protein		2.06423
NPH_4360	ribosomal protein S16		2.06143
NPH_2693	uba/thif-type NAD/fad binding fold:moez/moeb		2.06118
NPH_1780	hypothetical protein		2.05809
NPH_5255	transcriptional regulator, NifA subfamily, Fis Family		2.05755
NPH_2543	sigma-54 dependent transcriptional regulator/response regulator		2.05505
NPH_2557	hypothetical protein		2.05459
NPH_4657	conserved hypothetical protein		2.05397
NPH_7129	polyA polymerase family protein		2.05327
NPH_6734	biopolymer transport protein		2.05262
NPH_1034	sulfite reductase, dissimilatory-type gamma subunit		2.05168
NPH_6699	LAO/AO transport system ATPase		2.04978
NPH_5230	conserved hypothetical protein		2.04851
NPH_4263	response regulator		2.0469
NPH_3336	nitrogen regulatory protein P-II		2.04628
NPH_3997	4Fe-4S ferredoxin, iron-sulfur binding protein		2.0457
NPH_5069	Low molecular weight phosphotyrosine protein phosphatase		2.04561
NPH_4127	conserved hypothetical protein		2.04369
NPH_4723	tyrosine recombinase XerC		2.04349
NPH_0607	hypothetical protein		2.04313
NPH_7264	type I antifreeze protein		2.0424
NPH_6168	CoB--CoM heterodisulfide reductase iron-sulfur subunit A		2.03543
NPH_3199	response regulator receiver domain protein		2.03428
NPH_0426	hypothetical protein		2.0338
NPH_3063	hypothetical protein		2.03187
NPH_5367	lytic transglycosylase, catalytic		2.02974
NPH_6167	CoB--CoM heterodisulfide reductase iron-sulfur subunit A		2.02929
NPH_3513	von Willebrand factor type A domain protein		2.02735
NPH_3295	2Fe-2S iron-sulfur cluster binding domain		2.02734
NPH_5811	conserved domain protein		2.02564
NPH_5911	ferredoxin		2.02529
NPH_2183	cation efflux system protein, putative		2.02481
NPH_2923	ribosomal protein S8		2.02133
NPH_4780	cell division protein FtsH		2.02087
NPH_2910	ribosomal protein L17		2.01868
NPH_5690	NifU protein		2.0178
NPH_2675	2-oxoacid dehydrogenase E1 component, beta subunit		2.01736
NPH_2299	2-polyprenylphenol 6-hydroxylase		2.0159
NPH_5420	hypothetical protein		2.01347
NPH_6538	conserved hypothetical protein		2.01125
NPH_0337	hypothetical protein		2.01
NPH_5196	desulfoferrodoxin		2.00772
NPH_1695	hypothetical protein		2.00348
NPH_6678	AcrB/AcrD/AcrF family protein		2.00209
NPH_3545	YbaK/ebsC protein		2.00082
NPH_3317	NADH oxidase		1.997
NPH_3735	selenocysteine-containing anaerobic dehydrogenase		1.99583
NPH_5931	hypothetical protein		1.99333
NPH_1952	nitroreductase family protein		1.99191
NPH_4800	receptor family ligand binding region		1.98685
NPH_2926	ribosomal protein L24		1.97871
NPH_5801	hypothetical protein		1.97297
NPH_2531	sulfite reductase, dissimilatory-type beta subunit		1.97138
NPH_4604	transcriptional regulator, TetR family, putative		1.9708
NPH_5369	conserved hypothetical protein		1.96608
NPH_3294	carbon monoxide dehydrogenase, medium subunit		1.96517
NPH_4782	Bvg accessory factor		1.96401
NPH_5645	ribosomal protein L7/L12		1.96334
NPH_5871	hypothetical protein		1.96329
NPH_1818	adenylylsulfate reductase, beta subunit		1.96308
NPH_4666	conserved domain protein		1.96114
NPH_2922	50S ribosomal protein L6		1.96099
NPH_6983	conserved hypothetical protein		1.95833
NPH_5025	hypothetical protein		1.95813
NPH_3267	subunit of benzoylsuccinyl-CoA thiolase	BnsA	1.95605
NPH_6736	transporter, MotA/TolQ/ExbB proton channel family protein		1.95595
NPH_4911	transcriptional regulator, XRE family, putative		1.95522
NPH_7246	indolepyruvate oxidoreductase subunit IorA		1.95355
NPH_6536	conserved domain protein		1.95141
NPH_2871	conserved domain protein		1.95046
NPH_2588	hypothetical protein		1.94541
NPH_6671	competence protein		1.94438
NPH_2086	isoleucyl-tRNA synthetase		1.94417
NPH_2586	hypothetical protein		1.94371
NPH_5797	conserved hypothetical protein		1.94287
NPH_5696	transcriptional regulator, GntR family/aminotransferase, classes I and II family protein		1.9414
NPH_3733	BzdT		1.94049
NPH_6856	putative dehydrogenase		1.93828
NPH_4162	hypothetical protein		1.93705
NPH_6937	rod shape-determining protein MreC		1.93621
NPH_2921	ribosomal protein L18		1.93544
NPH_5812	3-hydroxybutyryl-CoA dehydrogenase		1.93437
NPH_5232	heat shock protein		1.92837
NPH_5767	protein of unknown function		1.92565
NPH_4361	signal recognition particle protein		1.92525
NPH_4355	ribosomal protein L19		1.92462
NPH_6526	hypothetical protein		1.9233
NPH_2988	NADH oxidase		1.92308
NPH_6847	conserved hypothetical protein		1.92305
NPH_6573	membrane protein, putative		1.92267
NPH_3440	hypothetical protein		1.91584
NPH_6567	polysaccharide biosynthesis protein		1.91481
NPH_5010	hypothetical protein		1.9135
NPH_5993	hypothetical protein		1.91106
NPH_2503	electron transfer flavoprotein		1.90914
NPH_2560	corrinoid/iron-sulfur protein, small subunit		1.90487
NPH_3630	hypothetical protein		1.90002
NPH_1948	ABC-type branched-chain amino acid transport systems, ATPase component		1.8974
NPH_2589	hypothetical protein		1.89718
NPH_7233	MinC, putative		1.89571
NPH_4633	conserved hypothetical protein		1.8947
NPH_2993	hypothetical protein		1.8946
NPH_4801	twin-arginine translocation protein TatB		1.89264
NPH_1138	putative MerR-family transcriptional regulator		1.89186
NPH_0142	hypothetical protein		1.89184
NPH_6405	8-amino-7-oxononanoate synthase		1.89159
NPH_2417	response regulator		1.89103
NPH_3839	ribosomal protein L35		1.88783
NPH_3585	hypothetical protein		1.88351
NPH_5427	hypothetical protein		1.88152
NPH_3734	hypothetical protein		1.8806
NPH_4284	hypothetical protein		1.88023
NPH_3124	hydrolase		1.87976
NPH_6440	hypothetical protein		1.87939
NPH_3968	conserved hypothetical protein		1.87912
NPH_6584	erythromycin biosynthesis sensory transduction protein eryC1		1.87863
NPH_4698	L-carnitine dehydratase/bile acid-inducible protein F	BnsE	1.87615
NPH_3214	adenylate/guanylate cyclase		1.87597
NPH_6191	putative PadR-family transcriptional regulator		1.87589
NPH_5977	prolipoprotein diacylglyceryl transferase		1.87584
NPH_2224	carbon-monoxide dehydrogenase, catalytic subunit		1.87267
NPH_5902	4-hydroxybutyrate coenzyme A transferase		1.87242
NPH_4021	response regulator receiver domain protein		1.87066
NPH_0865	ribonucleoside-diphosphate reductase , alpha subunit 2		1.87057
NPH_3007	electron transport complex protein RnfA		1.86837
NPH_5089	hypothetical protein		1.86824
NPH_1933	hypothetical protein		1.86781
NPH_5898	3-hydroxybutyryl-CoA dehydratase		1.86752
NPH_5877	isopentenyl-diphosphate delta-isomerase, type 2		1.86731
NPH_2535	sulfite reductase, dissimilatory-type gamma subunit		1.86643
NPH_3025	putative UDP-N-acetylglucosamine pyrophosphorylase		1.86155
NPH_1567	hypothetical protein		1.86012
NPH_4973	gxgxg motif domain protein		1.85789
NPH_6564	conserved hypothetical protein		1.85667
NPH_1562	ATP synthase F1, gamma subunit		1.8562
NPH_6052	shikimate kinase		1.85498
NPH_6582	pleiotropic regulatory protein		1.85269
NPH_3300	trap-t family transporter, periplasmic substrate binding subunit, putative		1.85253
NPH_4092	ABC transporter, ATP-binding protein		1.8507
NPH_5422	conserved domain protein		1.85052
NPH_6386	secretion protein HlyD		1.85037
NPH_0788	conserved hypothetical protein		1.84955
NPH_6048	3-phosphoshikimate 1-carboxyvinyltransferase		1.84874
NPH_4735	AcrB/AcrD/AcrF family protein		1.84623
NPH_6550	hypothetical protein		1.84062
NPH_5370	2-amino-4-hydroxy-6-hydroxymethyldihydropteridine pyrophosphokinase		1.84017
NPH_3699	hypothetical protein		1.83529
NPH_0751	conserved hypothetical protein		1.83491
NPH_5912	metallo-beta-lactamase superfamily protein		1.83379
NPH_5424	oxidoreductase		1.83233
NPH_5841	transcriptional regulator		1.8316
NPH_6909	activator of 2-hydroxyisocaproyl-CoA dehydratase		1.82764
NPH_2863	4-hydroxybenzoyl-CoA reductase HbaC subunit		1.82723
NPH_4139	hypothetical protein		1.82463
NPH_6396	diacylglycerol kinase, catalytic region, putative		1.82348
NPH_5571	formate dehydrogenase beta chain		1.82159
NPH_3627	transcriptional regulator, XRE family		1.82126
NPH_4798	chaperone protein DnaK		1.81974
NPH_2914	ribosomal protein S13p/S18e		1.81914
NPH_6385	transcriptional regulator, TetR family		1.81865
NPH_2997	GMP synthase [glutamine-hydrolyzing]		1.81678
NPH_3882	sigma-54-dependent transcriptional regulator		1.81526
NPH_5892	BzdV		1.8152
NPH_3303	thioesterase family protein		1.81518
NPH_6612	related to UDP-galactose-lipid carrier transferase		1.81481
NPH_5940	conserved hypothetical protein		1.81387
NPH_5877	isopentenyl-diphosphate delta-isomerase, type 2		1.81347
NPH_1566	conserved hypothetical protein		1.80815
NPH_6064	enoyl-CoA hydratase/isomerase family protein		1.80779
NPH_7207	hypothetical protein		1.80565
NPH_2086	isoleucyl-tRNA synthetase		1.80529
NPH_5578	CoB--CoM heterodisulfide reductase iron-sulfur subunit A 2		1.80334
NPH_5887	3-hydroxybutyryl-CoA dehydratase		1.80314
NPH_1799	conserved hypothetical protein		1.80152
NPH_4357	tRNA (guanine-N1)-methyltransferase		1.80023
NPH_4783	muramoyltetrapeptide carboxypeptidase		1.80018
NPH_5888	benzoyl CoA reductase subunit	NcrC	1.79852
NPH_0970	two-component system, regulatory protein		1.7985
NPH_4229	branched-chain amino acid ABC transporter, periplasmic branched-chain amino acid-binding protein		1.79747
NPH_2057	hypothetical protein		1.79701
NPH_7166	isochorismatase family protein		1.79678
NPH_0744	prevent-host-death family protein, putative		1.79668
NPH_6713	conserved hypothetical protein		1.79658
NPH_1564	ATP synthase F1, epsilon subunit		1.79557
NPH_4185	hypothetical protein		1.79535
NPH_0437	hypothetical protein		1.79488
NPH_4683	nucleoside diphosphate kinase		1.79225
NPH_2682	CrcB protein		1.79219
NPH_1782	hypothetical protein		1.7891
NPH_2925	50S ribosomal protein L5		1.78812
NPH_6599	conserved hypothetical protein		1.7878
NPH_4993	putative methyltransferase		1.78674
NPH_5646	ribosomal protein L10		1.78661
NPH_3827	long-chain fatty-acid-CoA ligase		1.78595
NPH_1379	magnesium chelatase subunit I		1.785
NPH_3467	conserved hypothetical protein		1.78489
NPH_0823	cysteine synthase (O-acetylserine sulfhydrylase) (O-acetylserine (Thiol)-lyase)		1.78347
NPH_4350	phosphoenolpyruvate-protein phosphotransferase		1.78273
NPH_2630	conserved hypothetical protein		1.78241
NPH_6608	metallo-beta-lactamase family, beta-casp subfamily		1.78177
NPH_2179	hypothetical protein		1.78154
NPH_5861	3-octaprenyl-4-hydroxybenzoate carboxy-lyase subfamily		1.78134
NPH_6216	intracellular protease I		1.78116
NPH_2213	aminotransferase, class I and II		1.78029
NPH_6586	undecaprenylphosphate glucosephosphotransferase WchA		1.77879
NPH_1528	hypothetical protein		1.77778
NPH_4789	sigma 70 family protein		1.77608
NPH_6557	hypothetical protein		1.77315
NPH_0947	conserved hypothetical protein		1.77133
NPH_1364	molybdopterin biosynthesis MoeA protein		1.76901
NPH_4299	conserved hypothetical protein		1.76855
NPH_4743	glutamine cyclotransferase		1.76775
NPH_7149	3-hydroxyisobutyrate dehydrogenase		1.7677
NPH_1800	iron-sulfur protein		1.76748
NPH_5171	hypothetical protein		1.76738
NPH_7271	hypothetical protein		1.76589
NPH_4247	conserved hypothetical protein		1.76537
NPH_4658	hypothetical protein		1.76522
NPH_6535	hypothetical protein		1.76492
NPH_5874	ABC-type multidrug transport system, ATPase component		1.7623
NPH_7243	manganese-dependent transcription regulator		1.76229
NPH_1821	heterodisulfide reductase, subunit A/methylviologen reducing hydrogenase, subunit delta		1.76179
NPH_5889	benzoyl CoA reductase subunit	NcrB	1.76003
NPH_4359	conserved domain protein		1.75868
NPH_4298	F0F1-ATPase subunit, putative		1.75834
NPH_6537	conserved hypothetical protein		1.7565
NPH_1709	glyceraldehyde-3-phosphate dehydrogenase		1.75617
NPH_7265	conserved hypothetical protein		1.7561
NPH_1148	hypothetical protein		1.75426
NPH_5076	flavodoxin		1.75264
NPH_3840	ribosomal protein L20		1.75111
NPH_4575	conserved hypothetical protein, FRAMESHIFT		1.75039
NPH_5864	hypothetical protein		1.75022
NPH_2813	3'-5' exoribonuclease YhaM		1.75013
NPH_4550	ribonuclease BN		1.74983
NPH_3228	elongation factor Tu		1.74952
NPH_6372	import inner membrane translocase, subunit Tim44		1.74896
NPH_3238	hypothetical protein		1.74818
NPH_5589	conserved domain protein		1.74793
NPH_4067	conserved hypothetical protein		1.74727
NPH_2930	ribosomal protein S3		1.74722
NPH_6547	conserved hypothetical protein		1.74533
NPH_0670	conserved hypothetical protein		1.74504
NPH_1915	response regulator receiver domain protein		1.74499
NPH_1067	NADP-reducing hydrogenase, subunit c		1.74408
NPH_2267	hypothetical protein		1.74308
NPH_5099	protein of unknown function DUF86		1.74284
NPH_7242	hypothetical protein		1.74208
NPH_4692	cysteine-rich domain protein		1.74049
NPH_6374	glyoxalase family protein		1.74022
NPH_1561	ATP synthase F1, alpha subunit		1.73992
NPH_6577	putative maltose O-acetyltransferase		1.73975
NPH_3845	pantetheine-phosphate adenylyltransferase		1.73927
NPH_5643	DNA-directed RNA polymerase, beta' subunit		1.73917
NPH_6594	excinuclease ABC, C subunit, N-terminal		1.73879
NPH_1556	conserved hypothetical protein		1.73799
NPH_3504	conserved hypothetical protein		1.73788
NPH_0078	NADH-quinone oxidoreductase chain 11		1.73664
NPH_6200	conserved hypothetical protein		1.73583
NPH_5136	conserved hypothetical protein		1.7356
NPH_3893	conserved hypothetical protein		1.73384
NPH_6598	hypothetical protein		1.73375
NPH_3261	hypothetical protein		1.73371
NPH_5576	F420-non-reducing hydrogenase vhc iron-sulfur subunit D		1.73368
NPH_2689	carbon-monoxide dehydrogenase, catalytic subunit		1.73287
NPH_6206	tungsten formylmethanofuran dehydrogenase family protein/molybdopterin binding protein		1.73228
NPH_2687	hypothetical protein		1.72923
NPH_4677	hypothetical protein		1.72891
NPH_0668	plasmid maintenance system antidote protein		1.72714
NPH_5073	conserved protein		1.72653
NPH_4354	ribonuclease HII		1.72599
NPH_1886	V-type ATP synthase beta chain		1.72393
NPH_5814	response regulator/ggdef domain protein		1.72392
NPH_6297	CBS domain protein		1.72293
NPH_5124	translation initiation factor IF-1		1.72279
NPH_4498	Bax domain protein		1.72234
NPH_3768	conserved hypothetical protein		1.72133
NPH_5688	conserved hypothetical protein		1.72067
NPH_2421	potassium-transporting ATPase alpha chain 2 (Protonpump) (Non-gastric H(+)/K(+) ATPase alpha subunit)		1.71881
NPH_3663	conserved hypothetical protein		1.71622
NPH_2814	ketose-bisphosphate aldolase family protein		1.71558
NPH_0641	hypothetical protein		1.71156
NPH_3621	AP endonuclease, family 2		1.71049
NPH_6231	PEP-utilizing enzyme, mobile domain protein		1.7104
NPH_1406	conserved hypothetical protein		1.71004
NPH_5385	conserved hypothetical protein		1.70997
NPH_6982	hypothetical protein		1.70973
NPH_6716	hypothetical protein		1.70902
NPH_5894	(R)-specific enoyl-CoA hydratase		1.70885
NPH_2275	ABC-type branched-chain amino acid transport system, permease component		1.70855
NPH_4168	hypothetical protein		1.70853
NPH_0285	heat shock protein 70		1.70839
NPH_1407	related to methylamine utilization protein		1.70828
NPH_5314	conserved hypothetical protein		1.70763
NPH_3215	hypothetical protein		1.70695
NPH_2656	methyl-viologen-reducing hydrogenase, delta subunit superfamily		1.70682
NPH_6403	NAD-dependent epimerase/dehydratase		1.70564
NPH_4656	conserved hypothetical protein		1.70528
NPH_5755	phosphoribosylformimino-5-aminoimidazole carboxamide ribotide isomerase		1.70293
NPH_1766	conserved hypothetical protein		1.70009
NPH_3623	selenide, water dikinase		1.69846
NPH_2194	hypothetical protein		1.69822
NPH_5876	hypothetical protein		1.69802
NPH_1094	hypothetical protein		1.69417
NPH_4433	ribosome-binding factor A		1.69351
NPH_4945	RND family efflux transporter		1.69202
NPH_1160	glutaconyl-CoA decarboxylase gamma subunit		1.69151
NPH_2956	DsrK protein		1.68985
NPH_4641	hypothetical protein		1.68845
NPH_7309	conserved hypothetical protein		1.6882
NPH_3517	OmpA family protein		1.68801
NPH_1010	hypothetical protein		1.68704
NPH_0882	translation elongation factor G		1.68476
NPH_7032	general secretory pathway protein F		1.68471
NPH_0878	UspA, putative		1.68334
NPH_5388	UDP-sulfoquinovose synthase		1.68323
NPH_5910	metallo-beta-lactamase superfamily protein		1.68244
NPH_1362	hypothetical protein		1.68098
NPH_1565	hypothetical protein		1.6793
NPH_3743	hypothetical protein		1.67797
NPH_2037	cell cycle regulation histidine triad (HIT) protein		1.67757
NPH_1559	H+-transporting two-sector ATPase, B/B' subunit, putative		1.67723
NPH_0213	hypothetical protein		1.67529
NPH_2981	hypothetical protein		1.67493
NPH_0209	glyoxalase family protein		1.674
NPH_5403	3-oxoacyl-[acyl-carrier-protein] reductase		1.67279
NPH_3900	lipoprotein, putative		1.67275
NPH_5642	ribosomal protein S7		1.67266
NPH_4358	16S rRNA processing protein RimM		1.6716
NPH_6424	outer membrane channel protein		1.67075
NPH_0994	acetyl-CoA C-acyltransferase 1		1.66849
NPH_2492	carboxymuconolactone decarboxylase domain protein		1.66803
NPH_4291	creatininase subfamily, putative		1.66672
NPH_6390	transcriptional regulator, NifA subfamily, Fis Family		1.66587
NPH_2931	ribosomal protein L22		1.66575
NPH_1465	PhoH family protein		1.66412
NPH_1949	high-affinity amino acid ABC transporter, ATP-binding protein		1.66409
NPH_1773	polysaccharide export protein		1.66305
NPH_1246	tRNA-specific adenosine deaminase		1.66218
NPH_1456	conserved hypothetical protein		1.6621
NPH_7313	hypothetical protein		1.66149
NPH_2929	ribosomal protein L16		1.65717
NPH_1411	BzdT		1.65687
NPH_2986	hydrogenase expression/formation protein		1.65545
NPH_0212	acetyltransferase, gnat family		1.65411
NPH_1820	CoB--CoM heterodisulfide reductase iron-sulfur subunit A 2		1.65395
NPH_6310	carbon monoxide dehydrogenase 1		1.65364
NPH_2604	conserved hypothetical protein		1.65329
NPH_4126	metallo-beta-lactamase family protein		1.65275
NPH_0114	oxygen-independent coproporphyrinogen III oxidase		1.65247
NPH_4529	anthranilate phosphoribosyltransferase		1.65247
NPH_5323	1,4-alpha-glucan branching enzyme 2		1.65227
NPH_0484	hypothetical protein		1.65177
NPH_6583	hypothetical protein		1.65133
NPH_0851	adenylosuccinate synthetase		1.65129
NPH_5047	beta-hydroxyacyl-(acyl-carrier-protein) dehydratase FabZ		1.65073
NPH_2801	hypothetical protein		1.64613
NPH_1742	4-hydroxybenzoyl-CoA reductase HbaC subunit		1.64587
NPH_7033	hypothetical protein		1.64523
NPH_6389	enoyl-CoA hydratase/isomerase, putative		1.645
NPH_5375	diaminopimelate decarboxylase		1.64494
NPH_3701	hypothetical protein		1.64359
NPH_1755	hypothetical protein		1.64351
NPH_1793	alanyl-tRNA synthetase		1.64327
NPH_2952	integral membrane protein		1.64307
NPH_6020	conserved hypothetical protein		1.64231
NPH_0752	putative transcription regulator		1.64212
NPH_5890	benzoyl CoA reductase subunit	NcrA	1.64176
NPH_1713	Fe-S oxidoreductase		1.64155
NPH_6347	N-acetyl-gamma-glutamyl-phosphate reductase		1.64123
NPH_2664	hypothetical protein		1.64096
NPH_6575	glycosyl transferase, group 1 family protein		1.64007
NPH_0194	hypothetical protein		1.63903
NPH_3118	conserved carboxylase domain protein		1.63883
NPH_2096	hypothetical protein		1.63856
NPH_2959	reductase, transmembrane subunit, putative		1.63738
NPH_4568	metal dependent phosphohydrolase		1.63569
NPH_4141	lipopolysaccharide biosynthesis protein, putative		1.6355
NPH_2762	hypothetical protein		1.63548
NPH_4654	conserved hypothetical protein		1.63434
NPH_7181	conserved hypothetical protein		1.63337
NPH_5482	biotin-[acetyl-CoA-carboxylase] ligase		1.63156
NPH_2915	translation initiation factor IF-1		1.63138
NPH_1789	rhodanese domain protein		1.63126
NPH_5653	ribosomal protein L33		1.63025
NPH_1951	two component heavy metal response transcriptional regulator, winged helix family, putative		1.63007
NPH_1722	conserved hypothetical protein		1.62846
NPH_5217	membrane protein, putative		1.62846
NPH_4003	glycosyl transferase, group 2 family protein		1.62809
NPH_3998	molybdopterin oxidoreductase, transmembrane subunit, putative		1.6265
NPH_3432	ABC transporter ATP-binding protein		1.6261
NPH_7266	malonyl CoA-acyl carrier protein transacylase		1.62592
NPH_2132	sensory box histidine kinase		1.62565
NPH_1721	conserved hypothetical protein		1.62513
NPH_5075	rubredoxin		1.62506
NPH_6673	membrane protein, putative		1.62222
NPH_6011	extracellular solute-binding protein, family 7		1.62196
NPH_4598	lipoprotein, putative		1.62143
NPH_3595	ribosomal protein L25, Ctc-form		1.61824
NPH_4646	nucleotidyltransferase		1.61753
NPH_3182	V-type ATPase, D subunit		1.61703
NPH_1741	putative oxidoreductase protein		1.61698
NPH_6717	conserved hypothetical protein		1.61344
NPH_1325	dipeptide/oligopeptide transporter, ATP-binding protein		1.61304
NPH_0606	hypothetical protein		1.61297
NPH_5782	translation elongation factor Ts		1.61125
NPH_1218	UDP-N-acetylglucosamine 2-epimerase		1.6104
NPH_7218	response regulator		1.6091
NPH_0658	prevent-host-death protein		1.60848
NPH_4014	D-3-phosphoglycerate dehydrogenase		1.60841
NPH_4912	conserved region in glutamate synthase family		1.60839
NPH_1962	NAD(P)H-quinone oxidoreductase chain 3 (NAD(P)Hdehydrogenase I, chain 3)		1.60723
NPH_5074	thioredoxin		1.60716
NPH_3877	extracellular tungstate binding protein		1.60704
NPH_6560	conserved hypothetical protein		1.60666
NPH_7113	aspartyl-tRNA synthetase		1.60553
NPH_0548	adenine-specific DNA methylase		1.6055
NPH_2263	hypothetical protein		1.60546
NPH_1558	H+-transporting two-sector ATPase, B/B' subunit, putative		1.6053
NPH_4827	hypothetical protein		1.60482
NPH_6655	NADH dehydrogenase i, e subunit		1.60361
NPH_2373	hypothetical protein		1.60356
NPH_2913	ribosomal protein S11		1.60322
NPH_4689	alpha-Subunit of benzylsuccinate synthase	NmsA	1.60217
NPH_5744	GAF domain protein, putative		1.6016
NPH_2038	cobalamin B12-binding		1.60152
NPH_6475	hypothetical protein		1.60143
NPH_5639	ribosomal protein L3		1.60026
NPH_5484	hypothetical protein		1.60012
NPH_4203	CoB--CoM heterodisulfide reductase iron-sulfur subunit A		1.59885
NPH_3053	cell division protein FtsW		1.59866
NPH_0877	circadian phase modifier CpmA		1.59767
NPH_3927	protein of unknown function, putative		1.59687
NPH_1791	thioredoxin		1.59671
NPH_1692	alkyl hydroperoxide reductase subunit C		1.5961
NPH_1560	ATP synthase F1, delta subunit		1.59528
NPH_2530	conserved domain protein		1.59515
NPH_2494	rubrerythrin		1.59492
NPH_0753	hypothetical protein		1.59358
NPH_0672	protein of unknown function		1.59255
NPH_3160	hypothetical protein		1.59096
NPH_6947	conserved hypothetical protein		1.59095
NPH_1605	pyridine nucleotide-disulphide oxidoreductase, dimerisation domain protein		1.59084
NPH_2495	antioxidant, AhpC/TSA family		1.59047
NPH_5574	CoB--CoM heterodisulfide reductase iron-sulfur subunit A 2		1.59033
NPH_1768	MmgE/PrpD family protein		1.58952
NPH_5330	glycyl-tRNA synthetase, beta subunit		1.58747
NPH_5867	hypothetical protein		1.58572
NPH_4697	L-carnitine dehydratase/bile acid-inducible protein F	BnsF	1.58442
NPH_1392	conserved domain protein		1.58408
NPH_7226	outer membrane lipoprotein, Slp family		1.58378
NPH_1141	SpoVT / AbrB like domain protein		1.58359
NPH_2918	50S ribosomal protein L15		1.58228
NPH_3731	molybdopterin oxidoreductase, molybdopterin binding subunit		1.5822
NPH_6296	4Fe-4S ferredoxin, iron-sulfur binding protein		1.58185
NPH_5650	transcription termination/antitermination factor NusG		1.5813
NPH_7288	hypothetical protein		1.5794
NPH_0438	hypothetical protein		1.57894
NPH_7309	conserved hypothetical protein		1.57667
NPH_1077	ribosomal RNA large subunit methyltransferase J		1.5742
NPH_0051	N-acetyl-gamma-glutamyl-phosphate reductase		1.57365
NPH_5378	argininosuccinate synthase		1.57301
NPH_2911	DNA-directed RNA polymerase, alpha subunit		1.57239
NPH_1686	ABC transporter permease protein		1.57213
NPH_0298	class I glutamine amidotransferase, putative		1.57207
NPH_6965	hypothetical protein		1.57176
NPH_4975	glutamate synthase subunit alpha, putative		1.57098
NPH_6317	fumarate reductase flavoprotein subunit		1.56967
NPH_3151	pyrophosphate-energized proton pump		1.56963
NPH_7120	conserved domain protein		1.56962
NPH_3637	YjeF family protein		1.5688
NPH_4867	metallo-beta-lactamase superfamily protein		1.56766
NPH_6924	conserved hypothetical protein		1.5676
NPH_1916	hypothetical protein		1.56679
NPH_6356	iron-sulfur binding reductase		1.56394
NPH_5895	acetyl-CoA acetyltransferase		1.56066
NPH_2984	acidic cytochrome c3		1.56065
NPH_4724	translation elongation factor G		1.56044
NPH_1633	5-oxoprolinase		1.56
NPH_1919	aspartate aminotransferase		1.55989
NPH_4996	conserved hypothetical protein		1.55964
NPH_2218	glycogen phosphorylase		1.559
NPH_6765	monoglyceride lipase		1.55873
NPH_0690	hypothetical protein		1.55725
NPH_0136	hypothetical protein		1.55704
NPH_2301	hypothetical protein		1.55553
NPH_4321	hypothetical protein		1.55541
NPH_3838	translation initiation factor IF-3, C-terminal domain		1.55498
NPH_4114	glycosyl transferase, group 1 family protein		1.55447
NPH_5680	membrane protein		1.55444
NPH_0775	ATP-dependent DNA helicase		1.55362
NPH_5372	dihydrodipicolinate reductase		1.55357
NPH_2111	leucine-, isoleucine-, valine-, threonine-, and alanine-binding protein		1.55348
NPH_4005	glycosyl transferase, group 2 family protein		1.55287
NPH_4655	hypothetical protein		1.55114
NPH_6559	conserved hypothetical protein		1.5509
NPH_4913	conserved hypothetical protein		1.55052
NPH_4892	squalene--hopene cyclase		1.54976
NPH_5808	hypothetical protein		1.54937
NPH_1925	hypothetical protein		1.54844
NPH_5908	acyl-CoA dehydrogenase, C-terminal:Acyl-CoA dehydrogenase, central region		1.54824
NPH_1142	conserved domain protein		1.54784
NPH_6710	rubrerythrin subfamily		1.54768
NPH_1033	cysteine desulfurase family protein		1.54763
NPH_3194	putative Fe-S cluster family		1.5468
NPH_4569	CBS domain pair, putative		1.54661
NPH_6159	(beta)-carbonic anhydrase		1.54606
NPH_2635	NADH oxidase		1.54602
NPH_2912	ribosomal protein S4		1.54521
NPH_2058	hypothetical protein		1.54467
NPH_6617	hypothetical membrane protein, conserved, family		1.54425
NPH_6378	conserved hypothetical protein		1.54398
NPH_6692	hypothetical protein		1.54361
NPH_0435	iron ABC transporter substrate-binding protein		1.5433
NPH_3185	hypothetical protein		1.54288
NPH_1843	RecQ; ATP-dependent DNA helicase		1.5427
NPH_0397	conserved hypothetical protein		1.54212
NPH_0916	general secretion pathway protein, putative		1.54102
NPH_3966	piperideine-6-carboxylate dehydrogenase		1.54062
NPH_2012	dihydroorotate dehydrogenase		1.54043
NPH_6082	transcriptional regulator/antitoxin, MazE		1.53995
NPH_2185	cytochrome c family protein		1.53965
NPH_7270	LexA repressor		1.53941
NPH_7231	septum site-determining protein MinE		1.53934
NPH_1079	crossover junction endodeoxyribonuclease RuvC		1.53928
NPH_2193	hypothetical protein		1.53914
NPH_4946	membrane-fusion protein		1.53877
NPH_5387	hypothetical protein		1.538
NPH_0825	transcriptional regulator, Fis family		1.53723
NPH_0469	hypothetical protein		1.5371
NPH_7219	3-hydroxybutyryl-CoA dehydrogenase		1.53709
NPH_3745	hypothetical protein		1.53625
NPH_5891	benzoyl CoA reductase subunit	NcrD	1.53389
NPH_2232	hypothetical protein		1.53322
NPH_0386	hypothetical protein		1.53289
NPH_3425	long-chain fatty-acid-CoA ligase		1.53162
NPH_6793	putative glycerol dehydrogenase		1.53017
NPH_1432	sensor histidine kinase/response regulator, putative		1.52962
NPH_2954	DsrM protein		1.52879
NPH_4811	conserved hypothetical protein		1.5287
NPH_1216	hypothetical protein		1.5285
NPH_0725	phosphoglycolate phosphatase		1.52814
NPH_2893	antitoxin of toxin-antitoxin system StbD		1.5277
NPH_0033	conserved hypothetical protein		1.52679
NPH_1052	AMP-dependent synthetase and ligase		1.52625
NPH_6695	3-hydroxybutyryl-CoA dehydratase		1.52582
NPH_6425	transcriptional regulator		1.52576
NPH_2821	ribosomal protein L27		1.52559
NPH_1772	hypothetical protein		1.52501
NPH_2862	carbon monoxide dehydrogenase small chain		1.5249
NPH_7216	hypothetical protein		1.52425
NPH_3841	phenylalanyl-tRNA synthetase, alpha subunit		1.52372
NPH_6436	patatin		1.52314
NPH_6501	LysM domain protein, putative		1.52175
NPH_6591	hypothetical protein		1.52014
NPH_1723	ABC transporter, ATP-binding protein		1.52004
NPH_0998	hypothetical protein		1.51906
NPH_1569	two-component system response regulator		1.51902
NPH_5320	nitric oxide reductase		1.51866
NPH_1070	iron-sulfur cluster binding protein		1.51681
NPH_1570	bacterial extracellular solute-binding protein, family 7		1.51662
NPH_1902	conserved hypothetical protein		1.51643
NPH_0215	conserved hypothetical protein		1.51514
NPH_7162	sulfate adenylyltransferase		1.51453
NPH_2298	conserved hypothetical protein		1.51373
NPH_1053	4Fe-4S ferredoxin, iron-sulfur binding protein		1.51365
NPH_5678	aspartate-semialdehyde dehydrogenase		1.51332
NPH_5772	lipoprotein, putative		1.51299
NPH_1993	ABC transporter		1.5128
NPH_6444	putative hypoxanthine oxidase XdhD		1.51202
NPH_4519	radical SAM domain protein		1.51195
NPH_0538	conserved hypothetical protein		1.51123
NPH_6395	CDP-alcohol phosphatidyltransferase		1.51063
NPH_4788	tyrosyl-tRNA synthetase		1.51053
NPH_0373	hypothetical protein		1.51032
NPH_6359	CoB--CoM heterodisulfide reductase iron-sulfur subunit A 2		1.50849
NPH_3216	hypothetical protein		1.50784
NPH_6927	hypothetical protein		1.50753
NPH_1203	glycosyl transferase, group 2 family		1.50744
NPH_1822	heterodisulfide reductase subunit C		1.50701
NPH_3995	conserved hypothetical protein		1.50644
NPH_1228	hypothetical protein		1.50495
NPH_1314	acetylornithine aminotransferase		1.50333
NPH_4708	hypothetical protein		1.50149
NPH_5340	lipopolysaccharide heptosyltransferase II		1.50116
NPH_4128	metallo-beta-lactamase family protein		1.50094
NPH_0750	conserved hypothetical protein		1.50042
NPH_0379	phosphoadenosine phosphosulfate reductase family, putative		1.50015
